# Supplementary material for: X. couchianus and X. hellerii genome models provide genomic variation insight among Xiphophorus species
Source: BMC Genomics. 2016 Jan 7;17:37. doi: 10.1186/s12864-015-2361-z (PMC4705583; doi:10.1186/s12864-015-2361-z)
Supplement: Additional file 1: Table S1. — 24 inter-chromosomal rearrangement events between X. couchianus and X. maculatus. (XLSX 49 kb) [file 12864_2015_2361_MOESM1_ESM.xlsx]

## Sheet: 工作表1
Xmac chr	Xcou conitg	Xmac coord	Xcou coord	% of Identity
LG3	Contig67.28	4259009	4381	98.34
LG22	Contig67.28	13820639	51049	94.44
LG20	Contig213.8	1617992	4141	98.14
LG5	Contig213.8	27751410	66901	98.21
LG14	Contig73.9	10239121	16195	97.79
LG21	Contig73.9	12679273	41680	94.32
LG2	Contig44.49	7546106	181620	94.95
LG19	Contig44.49	6627208	3189	98.56
LG3	Contig117.40	2029781	218100	97.01
LG18	Contig117.40	30873493	183939	86.22
LG11	Contig219.10	9437243	116048	98.35
LG4	Contig219.10	28711596	1274	96.8
LG1	Contig92.14	27657845	132028	98.07
LG4	Contig92.14	19783131	101731	98.31
LG14	Contig73.51	8878189	4920	98.47
LG8	Contig73.51	6226036	52253	83.17
LG10	Contig6.85	13461015	11386	98.05
LG11	Contig6.85	5544268	87605	95.5
LG2	Contig10.2	15821398	23092	97.9
LG18	Contig10.2	9123101	31216	90.81
LG1	Contig24.90	2214561	31259	97.72
LG18	Contig24.90	7783001	115423	98.34
LG3	Contig45.65	22486460	10326	98.08
LG13	Contig45.65	17303697	90102	92.75
LG15	Contig64.12	12495672	41160	95.02
LG20	Contig64.12	12313353	22911	97.67
LG3	Contig363.2	19357724	6327	97.48
LG4	Contig363.2	6236565	61414	96.59
LG16	Contig3.51	17030812	159515	93.69
LG9	Contig3.51	18724753	31621	98.41
LG14	Contig67.37	18987717	25591	97.76
LG22	Contig67.37	13077140	142649	98.25
LG16	Contig4.25	16327603	135305	96.24
LG5	Contig4.25	5185138	10461	97.24
LG15	Contig0.109	22032686	34835	89.38
LG12	Contig0.109	21634244	18122	98.74
LG10	Contig22.4	518638	57473	93.92
LG20	Contig22.4	20942982	29000	97.75
LG18	Contig24.178	6987366	17800	95.56
LG22	Contig24.178	26674349	9865	97.35
LG9	Contig14.75	5319203	366987	92
LG20	Contig14.75	6419880	39275	97.56
LG8	Contig14.78	7665238	114204	97.25
LG20	Contig14.78	6032072	20406	97.66
LG1	Contig29.56	23856655	7635	96.06
LG4	Contig29.56	10325948	28277	97.22
LG15	Contig11.62	10535107	21062	97.41
LG17	Contig11.62	19259801	102385	92.4
