# Supplementary material for: X. couchianus and X. hellerii genome models provide genomic variation insight among Xiphophorus species
Source: BMC Genomics. 2016 Jan 7;17:37. doi: 10.1186/s12864-015-2361-z (PMC4705583; doi:10.1186/s12864-015-2361-z)
Supplement: Additional file 2: Table S2. — 4 inter-chromosomal rearrangement events between X. hellerii and X. maculatus. (XLSX 40 kb) [file 12864_2015_2361_MOESM2_ESM.xlsx]

## Sheet: 工作表1
Xmac chr	Xhel conitg	Xmac coord	Xhel coord	% of identity
LG18	Contig72.35	23604510	4617	97.07
LG6	Contig72.35	21610446	81740	95.66
LG1	Contig30.13	14591209	92829	90.45
LG11	Contig30.13	12017749	76706	96.76
LG3	Contig307.21	12600094	19903	97.64
LG16	Contig307.21	9544535	21668	96.24
LG21	Contig31.40	12224961	18827	97.01
LG4	Contig31.40	357814	64400	92.08
