# Supplementary material for: X. couchianus and X. hellerii genome models provide genomic variation insight among Xiphophorus species
Source: BMC Genomics. 2016 Jan 7;17:37. doi: 10.1186/s12864-015-2361-z (PMC4705583; doi:10.1186/s12864-015-2361-z)
Supplement: Additional file 3: Table S3. — Genes with high impact variants in both X. couchianus and X. hellerii genomes compared with X. maculatus. (XLSX 48 kb) [file 12864_2015_2361_MOESM3_ESM.xlsx]

## Sheet: 工作表1
ensg	chr	start	name	description
ENSXMAG00000019366	1	7785677
ENSXMAG00000004005	2	8635833	MUC2	mucin 2, oligomeric mucus/gel-forming [Source:HGNC Symbol;Acc:7512]
ENSXMAG00000002707	2	10455252	CHD2	chromodomain helicase DNA binding protein 2 [Source:HGNC Symbol;Acc:1917]
ENSXMAG00000001511	2	14075560	PPFIBP1	PTPRF interacting protein, binding protein 1 (liprin beta 1) [Source:HGNC Symbol;Acc:9249]
ENSXMAG00000019152	2	23270695	CAT	catalase [Source:HGNC Symbol;Acc:1516]
ENSXMAG00000004855	3	69625
ENSXMAG00000013500	3	3604734
ENSXMAG00000011524	3	7059204	BRDT	bromodomain, testis-specific [Source:HGNC Symbol;Acc:1105]
ENSXMAG00000013495	4	30778459	HERC1	HECT and RLD domain containing E3 ubiquitin protein ligase family member 1 [Source:HGNC Symbol;Acc:4867]
ENSXMAG00000013593	4	30858456	MEGF11	multiple EGF-like-domains 11 [Source:HGNC Symbol;Acc:29635]
ENSXMAG00000013786	4	31020603
ENSXMAG00000008742	5	1607002	AARS2	alanyl-tRNA synthetase 2, mitochondrial (putative) [Source:HGNC Symbol;Acc:21022]
ENSXMAG00000009255	5	2395154	CDK18	cyclin-dependent kinase 18 [Source:HGNC Symbol;Acc:8751]
ENSXMAG00000014143	6	229001
ENSXMAG00000011552	6	4926524	TLK1	tousled-like kinase 1 [Source:HGNC Symbol;Acc:11841]
ENSXMAG00000003862	8	23653259	NDOR1	NADPH dependent diflavin oxidoreductase 1 [Source:HGNC Symbol;Acc:29838]
ENSXMAG00000006344	9	21148603	ADCYAP1R1	adenylate cyclase activating polypeptide 1 (pituitary) receptor type I [Source:HGNC Symbol;Acc:242]
ENSXMAG00000002418	9	29694102	PTGS2	prostaglandin-endoperoxide synthase 2 (prostaglandin G/H synthase and cyclooxygenase) [Source:HGNC Symbol;Acc:9605]
ENSXMAG00000014335	10	2403186	RYR2	ryanodine receptor 2 (cardiac) [Source:HGNC Symbol;Acc:10484]
ENSXMAG00000008389	10	15245514	CA11	carbonic anhydrase XI [Source:HGNC Symbol;Acc:1370]
ENSXMAG00000005958	10	21391321
ENSXMAG00000006321	12	30843985
ENSXMAG00000017792	13	1962471
ENSXMAG00000001808	14	8621665	PIK3C3	phosphatidylinositol 3-kinase, catalytic subunit type 3 [Source:HGNC Symbol;Acc:8974]
ENSXMAG00000017130	14	11040653
ENSXMAG00000007918	14	14341399	PLXNB1	plexin B1 [Source:HGNC Symbol;Acc:9103]
ENSXMAG00000008118	14	14625656	ITPR1	inositol 1,4,5-trisphosphate receptor, type 1 [Source:HGNC Symbol;Acc:6180]
ENSXMAG00000015444	14	23425098
ENSXMAG00000002107	14	23884018	CORIN	corin, serine peptidase [Source:HGNC Symbol;Acc:19012]
ENSXMAG00000013504	16	10763161
ENSXMAG00000004539	17	10369578	HCLS1	hematopoietic cell-specific Lyn substrate 1 [Source:HGNC Symbol;Acc:4844]
ENSXMAG00000004682	17	10618935	MAGI2	membrane associated guanylate kinase, WW and PDZ domain containing 2 [Source:HGNC Symbol;Acc:18957]
ENSXMAG00000004873	18	30761882
ENSXMAG00000014706	18	31679412	EXOC3L2	exocyst complex component 3-like 2 [Source:HGNC Symbol;Acc:30162]
ENSXMAG00000013626	19	6141660	UBR1	ubiquitin protein ligase E3 component n-recognin 1 [Source:HGNC Symbol;Acc:16808]
ENSXMAG00000018804	19	6501348
ENSXMAG00000017765	19	24842289	PPP2R5E	protein phosphatase 2, regulatory subunit B', epsilon isoform [Source:HGNC Symbol;Acc:9313]
ENSXMAG00000008855	20	363891	SOX13	SRY (sex determining region Y)-box 13 [Source:HGNC Symbol;Acc:11192]
ENSXMAG00000018914	20	2711279	FAM217B	family with sequence similarity 217, member B [Source:HGNC Symbol;Acc:16170]
ENSXMAG00000002143	20	3117412	CAST	calpastatin [Source:HGNC Symbol;Acc:1515]
ENSXMAG00000017093	20	13574829	WNK2	WNK lysine deficient protein kinase 2 [Source:HGNC Symbol;Acc:14542]
ENSXMAG00000005859	20	20055555	ZNFX1	zinc finger, NFX1-type containing 1 [Source:HGNC Symbol;Acc:29271]
ENSXMAG00000006235	20	21903560	DRAXIN	dorsal inhibitory axon guidance protein [Source:HGNC Symbol;Acc:25054]
ENSXMAG00000010483	20	24988745	OGN	osteoglycin [Source:HGNC Symbol;Acc:8126]
ENSXMAG00000015857	20	25183591	SMPD4	sphingomyelin phosphodiesterase 4, neutral membrane (neutral sphingomyelinase-3) [Source:HGNC Symbol;Acc:32949]
ENSXMAG00000000959	20	25236325	FAM208A	family with sequence similarity 208, member A [Source:HGNC Symbol;Acc:30314]
ENSXMAG00000015809	20	25391316	DEPDC7	DEP domain containing 7 [Source:HGNC Symbol;Acc:29899]
ENSXMAG00000012224	20	25910418	PLTP	phospholipid transfer protein [Source:HGNC Symbol;Acc:9093]
ENSXMAG00000009553	21	11954122	KPNA1	karyopherin alpha 1 (importin alpha 5) [Source:HGNC Symbol;Acc:6394]
ENSXMAG00000008460	21	17805832
ENSXMAG00000009019	22	1532825
ENSXMAG00000005794	22	2093777	LDB3	LIM domain binding 3 [Source:HGNC Symbol;Acc:15710]
ENSXMAG00000003734	22	27700742	ZC3H7B	zinc finger CCCH-type containing 7B [Source:HGNC Symbol;Acc:30869]
ENSXMAG00000004958	23	16286304	ETF1	eukaryotic translation termination factor 1 [Source:HGNC Symbol;Acc:3477]
ENSXMAG00000000893	24	1050425	EFR3B	EFR3 homolog B (S. cerevisiae) [Source:HGNC Symbol;Acc:29155]
