# Supplementary material for: X. couchianus and X. hellerii genome models provide genomic variation insight among Xiphophorus species
Source: BMC Genomics. 2016 Jan 7;17:37. doi: 10.1186/s12864-015-2361-z (PMC4705583; doi:10.1186/s12864-015-2361-z)
Supplement: Additional file 5: Table S4. — GO categories that are enriched in genes with high impact variants. (XLSX 48 kb) [file 12864_2015_2361_MOESM5_ESM.xlsx]

## Sheet: 工作表1
PathwayName	#Gene	EntrezGene	# of reference genes in the category	the expected number in the category	ratio of enrichment	p value	FDR
Focal adhesion	21	5599 5829 399694 7143 1302 1286 3678 1301 3371 1956 1293 2317 3909 998 3480 4638 1280 2321 50509 63923 83660	200	4.73	4.44	1.48e-08	1.95e-06
Axon guidance	16	1630 6091 6585 23654 1947 5364 84448 3983 998 3984 1808 2050 56920 4776 10500 137970	129	3.05	5.24	7.5e-08	4.95e-06
Adherens junction	12	4008 2033 5792 1387 5770 3480 998 8826 5797 4089 10458 1956	73	1.73	6.95	1.4e-07	6.16e-06
Endocytosis	19	64411 10015 3312 867 8394 84313 1956 55040 22905 998 3480 10059 50807 10254 2321 1785 2065 5337 23096	201	4.75	4	3.71e-07	1.22e-05
ECM-receptor interaction	11	3909 7143 1302 1286 1280 3678 50509 1301 63923 3371 1293	85	2.01	5.47	5.31e-06	0.0001
Purine metabolism	15	272 5427 3000 50484 25885 10606 9061 4881 2984 11164 318 5152 5139 5430 8622	162	3.83	3.91	7.89e-06	0.0001
Calcium signaling pathway	16	6869 775 492 8913 816 4638 6263 8912 5332 2065 774 487 23236 1956 2915 3269	177	4.19	3.82	5.42e-06	0.0001
Protein digestion and absorption	10	1302 1286 1280 1306 50509 483 1301 7373 1303 1293	81	1.92	5.22	2.16e-05	0.0003
Ubiquitin mediated proteolysis	13	140739 1643 1161 9320 10054 8925 23759 10393 8452 867 4281 1642 26259	135	3.19	4.07	2.06e-05	0.0003
MAPK signaling pathway	18	5599 8913 7867 3164 10912 3312 8912 9064 1956 2317 775 998 4609 4776 774 4137 84647 51347	268	6.34	2.84	8.14e-05	0.0011
Long-term potentiation	8	2033 1387 775 816 5332 2891 23236 2915	70	1.66	4.83	0.0002	0.0024
Wnt signaling pathway	12	2033 5599 1387 57680 816 4609 5332 4776 23236 4089 23002 7478	150	3.55	3.38	0.0003	0.0033
Neuroactive ligand-receptor interaction	16	7068 6755 554 1135 2891 2897 55879 2915 2892 9340 2900 6869 2559 2917 2912 3269	272	6.43	2.49	0.0008	0.007
Spliceosome	10	10594 8449 57187 6628 3312 6432 6636 3192 4670 11325	127	3	3.33	0.0009	0.007
Amoebiasis	9	3909 1302 1286 1280 5332 4583 1301 50509 23236	106	2.51	3.59	0.0009	0.007
Cell cycle	10	2033 1387 9126 10274 4609 10912 10393 699 4998 4089	124	2.93	3.41	0.0008	0.007
GnRH signaling pathway	9	5599 998 775 816 5332 5337 23236 84647 1956	101	2.39	3.77	0.0007	0.007
Long-term depression	7	5332 2891 3480 23236 84647 2892 2915	70	1.66	4.23	0.0013	0.009
Bacterial invasion of epithelial cells	7	3678 5829 399694 998 867 10059 1785	70	1.66	4.23	0.0013	0.009
