# Supplementary material for: X. couchianus and X. hellerii genome models provide genomic variation insight among Xiphophorus species
Source: BMC Genomics. 2016 Jan 7;17:37. doi: 10.1186/s12864-015-2361-z (PMC4705583; doi:10.1186/s12864-015-2361-z)
Supplement: Additional file 8: — An AGP file describes the assembly of chromosomes of X. couchianus from contigs. (AGP 7629 kb) [file 12864_2015_2361_MOESM8_ESM.agp]

LG1	1	8414	1	W	Contig1657.1	2396	10809	-
LG1	8415	8655	2	N	241	scaffold	yes	map
LG1	8656	10168	3	W	Contig1657.1	879	2391	-
LG1	10169	10699	4	N	531	scaffold	yes	map
LG1	10700	39341	5	W	Contig174.5	27588	56229	+
LG1	39342	39486	6	N	145	scaffold	yes	map
LG1	39487	47491	7	W	Contig174.5	56578	64582	+
LG1	47492	47710	8	N	219	scaffold	yes	map
LG1	47711	56507	9	W	Contig174.5	64548	73344	+
LG1	56508	57963	10	N	1456	scaffold	yes	map
LG1	57964	77524	11	W	Contig174.5	73345	92905	+
LG1	77525	77682	12	N	158	scaffold	yes	map
LG1	77683	83183	13	W	Contig174.5	92905	98405	+
LG1	83184	84173	14	N	990	scaffold	yes	map
LG1	84174	99997	15	W	Contig174.6	1	15824	+
LG1	99998	102413	16	N	2416	scaffold	yes	map
LG1	102414	115437	17	W	Contig174.6	20572	33595	+
LG1	115438	125726	18	N	10289	scaffold	yes	map
LG1	125727	126849	19	W	Contig174.7	10271	11393	+
LG1	126850	126877	20	N	28	scaffold	yes	map
LG1	126878	141442	21	W	Contig174.7	11727	26291	+
LG1	141443	142633	22	N	1191	scaffold	yes	map
LG1	142634	150166	23	W	Contig174.7	26290	33822	+
LG1	150167	150593	24	N	427	scaffold	yes	map
LG1	150594	154500	25	W	Contig174.7	33892	37798	+
LG1	154501	154678	26	N	178	scaffold	yes	map
LG1	154679	157889	27	W	Contig174.7	37798	41008	+
LG1	157890	158297	28	N	408	scaffold	yes	map
LG1	158298	167273	29	W	Contig174.7	40987	49962	+
LG1	167274	167401	30	N	128	scaffold	yes	map
LG1	167402	169513	31	W	Contig174.7	49969	52080	+
LG1	169514	169577	32	N	64	scaffold	yes	map
LG1	169578	196389	33	W	Contig174.7	52760	79571	+
LG1	196390	199394	34	N	3005	scaffold	yes	map
LG1	199395	215897	35	W	Contig174.9	1	16503	+
LG1	215898	216256	36	N	359	scaffold	yes	map
LG1	216257	242043	37	W	Contig174.9	17239	43025	+
LG1	242044	247867	38	N	5824	scaffold	yes	map
LG1	247868	284072	39	W	Contig174.10	1	36205	+
LG1	284073	287429	40	N	3357	scaffold	yes	map
LG1	287430	294367	41	W	Contig174.10	39042	45979	+
LG1	294368	294454	42	N	87	scaffold	yes	map
LG1	294455	301154	43	W	Contig174.10	46174	52873	+
LG1	301155	319245	44	N	18091	scaffold	yes	map
LG1	319246	335077	45	W	Contig174.11	18011	33842	+
LG1	335078	336497	46	N	1420	scaffold	yes	map
LG1	336498	340173	47	W	Contig174.12	59	3734	+
LG1	340174	340344	48	N	171	scaffold	yes	map
LG1	340345	345136	49	W	Contig174.12	3735	8526	+
LG1	345137	351876	50	N	6740	scaffold	yes	map
LG1	351877	389571	51	W	Contig174.14	1	37695	+
LG1	389572	396702	52	N	7131	scaffold	yes	map
LG1	396703	422332	53	W	Contig174.15	4792	30421	+
LG1	422333	422857	54	N	525	scaffold	yes	map
LG1	422858	423371	55	W	Contig174.15	30431	30944	+
LG1	423372	424376	56	N	1005	scaffold	yes	map
LG1	424377	471132	57	W	Contig174.15	30948	77703	+
LG1	471133	474412	58	N	3280	scaffold	yes	map
LG1	474413	483390	59	W	Contig174.15	77700	86677	+
LG1	483391	484480	60	N	1090	scaffold	yes	map
LG1	484481	490954	61	W	Contig174.15	87172	93645	+
LG1	490955	528675	62	N	37721	scaffold	yes	map
LG1	528676	532596	63	W	Contig174.16	38090	42010	+
LG1	532597	535826	64	N	3230	scaffold	yes	map
LG1	535827	536695	65	W	Contig174.17	3772	4640	+
LG1	536696	536708	66	N	13	scaffold	yes	map
LG1	536709	547324	67	W	Contig174.17	4770	15385	+
LG1	547325	548191	68	N	867	scaffold	yes	map
LG1	548192	555352	69	W	Contig174.17	15375	22535	+
LG1	555353	562635	70	N	7283	scaffold	yes	map
LG1	562636	565312	71	W	Contig174.17	36410	39086	+
LG1	565313	565767	72	N	455	scaffold	yes	map
LG1	565768	567614	73	W	Contig174.17	39110	40956	+
LG1	567615	567924	74	N	310	scaffold	yes	map
LG1	567925	572706	75	W	Contig174.17	40941	45722	+
LG1	572707	572818	76	N	112	scaffold	yes	map
LG1	572819	582108	77	W	Contig174.17	45722	55011	+
LG1	582109	582275	78	N	167	scaffold	yes	map
LG1	582276	591678	79	W	Contig174.17	55013	64415	+
LG1	591679	595407	80	N	3729	scaffold	yes	map
LG1	595408	597095	81	W	Contig174.17	64416	66103	+
LG1	597096	598240	82	N	1145	scaffold	yes	map
LG1	598241	602937	83	W	Contig174.17	66107	70803	+
LG1	602938	604899	84	N	1962	scaffold	yes	map
LG1	604900	605539	85	W	Contig174.18	1	640	+
LG1	605540	605547	86	N	8	scaffold	yes	map
LG1	605548	606566	87	W	Contig44344.1	441	1459	-
LG1	606567	606784	88	N	218	scaffold	yes	map
LG1	606785	618154	89	W	Contig174.19	1	11370	+
LG1	618155	618322	90	N	168	scaffold	yes	map
LG1	618323	621384	91	W	Contig174.19	11367	14428	+
LG1	621385	624374	92	N	2990	scaffold	yes	map
LG1	624375	634938	93	W	Contig174.20	91	10654	+
LG1	634939	635604	94	N	666	scaffold	yes	map
LG1	635605	636597	95	W	Contig174.20	11184	12176	+
LG1	636598	636646	96	N	49	scaffold	yes	map
LG1	636647	649017	97	W	Contig174.21	1	12371	+
LG1	649018	649634	98	N	617	scaffold	yes	map
LG1	649635	659813	99	W	Contig174.23	1	10179	+
LG1	659814	661129	100	N	1316	scaffold	yes	map
LG1	661130	664464	101	W	Contig174.23	10179	13513	+
LG1	664465	664825	102	N	361	scaffold	yes	map
LG1	664826	666198	103	W	Contig174.25	1	1373	+
LG1	666199	666270	104	N	72	scaffold	yes	map
LG1	666271	668449	105	W	Contig174.25	1370	3548	+
LG1	668450	669335	106	N	886	scaffold	yes	map
LG1	669336	677744	107	W	Contig174.25	4688	13096	+
LG1	677745	678014	108	N	270	scaffold	yes	map
LG1	678015	679459	109	W	Contig174.25	13101	14545	+
LG1	679460	680176	110	N	717	scaffold	yes	map
LG1	680177	681544	111	W	Contig174.25	14545	15912	+
LG1	681545	681566	112	N	22	scaffold	yes	map
LG1	681567	684929	113	W	Contig174.25	16049	19411	+
LG1	684930	685384	114	N	455	scaffold	yes	map
LG1	685385	687189	115	W	Contig174.26	1381	3185	+
LG1	687190	745400	116	N	58211	scaffold	yes	map
LG1	745401	754131	117	W	Contig174.27	1	8731	+
LG1	754132	754171	118	N	40	scaffold	yes	map
LG1	754172	768355	119	W	Contig174.28	1	14184	+
LG1	768356	792260	120	N	23905	scaffold	yes	map
LG1	792261	805074	121	W	Contig174.28	38244	51057	+
LG1	805075	805079	122	N	5	scaffold	yes	map
LG1	805080	808254	123	W	Contig174.29	618	3792	+
LG1	808255	808497	124	N	243	scaffold	yes	map
LG1	808498	826657	125	W	Contig174.29	4642	22801	+
LG1	826658	826679	126	N	22	scaffold	yes	map
LG1	826680	833867	127	W	Contig174.29	23028	30215	+
LG1	833868	936659	128	N	102792	scaffold	yes	map
LG1	936660	962113	129	W	Contig174.30	1	25454	+
LG1	962114	962116	130	N	3	scaffold	yes	map
LG1	962117	968388	131	W	Contig174.31	168	6439	+
LG1	968389	969932	132	N	1544	scaffold	yes	map
LG1	969933	975190	133	W	Contig174.31	7571	12828	+
LG1	975191	975375	134	N	185	scaffold	yes	map
LG1	975376	978592	135	W	Contig174.31	13089	16305	+
LG1	978593	984522	136	N	5930	scaffold	yes	map
LG1	984523	1001933	137	W	Contig174.32	1	17411	+
LG1	1001934	1002079	138	N	146	scaffold	yes	map
LG1	1002080	1016569	139	W	Contig174.32	17410	31899	+
LG1	1016570	1017338	140	N	769	scaffold	yes	map
LG1	1017339	1024274	141	W	Contig174.32	31894	38829	+
LG1	1024275	1024795	142	N	521	scaffold	yes	map
LG1	1024796	1025290	143	W	Contig174.33	62	556	+
LG1	1025291	1025298	144	N	8	scaffold	yes	map
LG1	1025299	1028746	145	W	Contig174.34	1	3448	+
LG1	1028747	1028959	146	N	213	scaffold	yes	map
LG1	1028960	1036873	147	W	Contig1921.1	1	7914	+
LG1	1036874	1036975	148	N	102	scaffold	yes	map
LG1	1036976	1040501	149	W	Contig979.2	23608	27133	-
LG1	1040502	1040917	150	N	416	scaffold	yes	map
LG1	1040918	1046330	151	W	Contig979.2	18029	23441	-
LG1	1046331	1046432	152	N	102	scaffold	yes	map
LG1	1046433	1053166	153	W	Contig174.9	43041	49774	+
LG1	1053167	1054171	154	N	1005	scaffold	yes	map
LG1	1054172	1055212	155	W	Contig174.9	49782	50822	+
LG1	1055213	1056214	156	N	1002	scaffold	yes	map
LG1	1056215	1059642	157	W	Contig174.9	50823	54250	+
LG1	1059643	1059744	158	N	102	scaffold	yes	map
LG1	1059745	1060328	159	W	Contig496.2	3908	4491	+
LG1	1060329	1061428	160	N	1100	scaffold	yes	map
LG1	1061429	1071910	161	W	Contig496.3	806	11287	+
LG1	1071911	1075521	162	N	3611	scaffold	yes	map
LG1	1075522	1083351	163	W	Contig496.4	1	7830	+
LG1	1083352	1085877	164	N	2526	scaffold	yes	map
LG1	1085878	1089623	165	W	Contig496.4	10073	13818	+
LG1	1089624	1090469	166	N	846	scaffold	yes	map
LG1	1090470	1091603	167	W	Contig496.5	57	1190	+
LG1	1091604	1091761	168	N	158	scaffold	yes	map
LG1	1091762	1101965	169	W	Contig496.5	1390	11593	+
LG1	1101966	1105432	170	N	3467	scaffold	yes	map
LG1	1105433	1113936	171	W	Contig496.6	1	8504	+
LG1	1113937	1115672	172	N	1736	scaffold	yes	map
LG1	1115673	1117093	173	W	Contig496.8	1	1421	+
LG1	1117094	1117351	174	N	258	scaffold	yes	map
LG1	1117352	1118257	175	W	Contig496.8	1423	2328	+
LG1	1118258	1118912	176	N	655	scaffold	yes	map
LG1	1118913	1119397	177	W	Contig496.8	2328	2812	+
LG1	1119398	1119414	178	N	17	scaffold	yes	map
LG1	1119415	1120091	179	W	Contig496.9	1	677	+
LG1	1120092	1120154	180	N	63	scaffold	yes	map
LG1	1120155	1128212	181	W	Contig496.10	1	8058	+
LG1	1128213	1130048	182	N	1836	scaffold	yes	map
LG1	1130049	1139219	183	W	Contig496.11	531	9701	+
LG1	1139220	1140228	184	N	1009	scaffold	yes	map
LG1	1140229	1144673	185	W	Contig496.13	1	4445	+
LG1	1144674	1150801	186	N	6128	scaffold	yes	map
LG1	1150802	1155869	187	W	Contig496.14	431	5498	+
LG1	1155870	1157085	188	N	1216	scaffold	yes	map
LG1	1157086	1160193	189	W	Contig496.15	1	3108	+
LG1	1160194	1160811	190	N	618	scaffold	yes	map
LG1	1160812	1161927	191	W	Contig496.16	1	1116	+
LG1	1161928	1162094	192	N	167	scaffold	yes	map
LG1	1162095	1163805	193	W	Contig496.17	1	1711	+
LG1	1163806	1164139	194	N	334	scaffold	yes	map
LG1	1164140	1167488	195	W	Contig496.17	1711	5059	+
LG1	1167489	1167503	196	N	15	scaffold	yes	map
LG1	1167504	1170923	197	W	Contig496.18	209	3628	+
LG1	1170924	1177052	198	N	6129	scaffold	yes	map
LG1	1177053	1180612	199	W	Contig496.18	4972	8531	+
LG1	1180613	1181151	200	N	539	scaffold	yes	map
LG1	1181152	1183515	201	W	Contig496.18	8851	11214	+
LG1	1183516	1184318	202	N	803	scaffold	yes	map
LG1	1184319	1185730	203	W	Contig496.18	11468	12879	+
LG1	1185731	1261815	204	N	76085	scaffold	yes	map
LG1	1261816	1263187	205	W	Contig496.19	21	1392	+
LG1	1263188	1263331	206	N	144	scaffold	yes	map
LG1	1263332	1287005	207	W	Contig496.19	1391	25064	+
LG1	1287006	1287488	208	N	483	scaffold	yes	map
LG1	1287489	1290306	209	W	Contig496.19	25315	28132	+
LG1	1290307	1290838	210	N	532	scaffold	yes	map
LG1	1290839	1302895	211	W	Contig496.20	148	12204	+
LG1	1302896	1303056	212	N	161	scaffold	yes	map
LG1	1303057	1308577	213	W	Contig496.20	12205	17725	+
LG1	1308578	1308723	214	N	146	scaffold	yes	map
LG1	1308724	1309566	215	W	Contig1666.1	1	843	+
LG1	1309567	1310779	216	N	1213	scaffold	yes	map
LG1	1310780	1313764	217	W	Contig1666.2	1	2985	+
LG1	1313765	1314964	218	N	1200	scaffold	yes	map
LG1	1314965	1316302	219	W	Contig1666.3	42	1379	+
LG1	1316303	1323919	220	N	7617	scaffold	yes	map
LG1	1323920	1327588	221	W	Contig1666.4	1	3669	+
LG1	1327589	1328083	222	N	495	scaffold	yes	map
LG1	1328084	1329317	223	W	Contig1666.4	3669	4902	+
LG1	1329318	1329831	224	N	514	scaffold	yes	map
LG1	1329832	1334525	225	W	Contig1666.5	1	4694	+
LG1	1334526	1335231	226	N	706	scaffold	yes	map
LG1	1335232	1339813	227	W	Contig1666.5	4710	9291	+
LG1	1339814	1342061	228	N	2248	scaffold	yes	map
LG1	1342062	1345461	229	W	Contig1666.6	1	3400	+
LG1	1345462	1346196	230	N	735	scaffold	yes	map
LG1	1346197	1347019	231	W	Contig1256.1	1	823	+
LG1	1347020	1347352	232	N	333	scaffold	yes	map
LG1	1347353	1352583	233	W	Contig1256.1	823	6053	+
LG1	1352584	1362664	234	N	10081	scaffold	yes	map
LG1	1362665	1367389	235	W	Contig1256.2	1007	5731	+
LG1	1367390	1367832	236	N	443	scaffold	yes	map
LG1	1367833	1370865	237	W	Contig1256.2	6140	9172	+
LG1	1370866	1371644	238	N	779	scaffold	yes	map
LG1	1371645	1374557	239	W	Contig1256.2	9172	12084	+
LG1	1374558	1374732	240	N	175	scaffold	yes	map
LG1	1374733	1376803	241	W	Contig44620.1	119	2189	+
LG1	1376804	1377506	242	N	703	scaffold	yes	map
LG1	1377507	1386089	243	W	Contig44620.1	2190	10772	+
LG1	1386090	1386193	244	N	104	scaffold	yes	map
LG1	1386194	1392981	245	W	Contig495.1	209	6996	+
LG1	1392982	1408938	246	N	15957	scaffold	yes	map
LG1	1408939	1421393	247	W	Contig495.3	8	12462	+
LG1	1421394	1421408	248	N	15	scaffold	yes	map
LG1	1421409	1428125	249	W	Contig495.3	12589	19305	+
LG1	1428126	1428842	250	N	717	scaffold	yes	map
LG1	1428843	1445089	251	W	Contig495.3	19490	35736	+
LG1	1445090	1445821	252	N	732	scaffold	yes	map
LG1	1445822	1449097	253	W	Contig495.5	1	3276	+
LG1	1449098	1449606	254	N	509	scaffold	yes	map
LG1	1449607	1452216	255	W	Contig495.7	1	2610	+
LG1	1452217	1452679	256	N	463	scaffold	yes	map
LG1	1452680	1453604	257	W	Contig495.7	2786	3710	+
LG1	1453605	1454489	258	N	885	scaffold	yes	map
LG1	1454490	1463644	259	W	Contig495.8	312	9466	+
LG1	1463645	1499346	260	N	35702	scaffold	yes	map
LG1	1499347	1506783	261	W	Contig495.9	25	7461	+
LG1	1506784	1517108	262	N	10325	scaffold	yes	map
LG1	1517109	1519672	263	W	Contig495.10	43	2606	+
LG1	1519673	1520674	264	N	1002	scaffold	yes	map
LG1	1520675	1521631	265	W	Contig495.10	2607	3563	+
LG1	1521632	1522633	266	N	1002	scaffold	yes	map
LG1	1522634	1527129	267	W	Contig495.10	3564	8059	+
LG1	1527130	1527424	268	N	295	scaffold	yes	map
LG1	1527425	1528012	269	W	Contig495.10	8081	8668	+
LG1	1528013	1528022	270	N	10	scaffold	yes	map
LG1	1528023	1531961	271	W	Contig495.11	1	3939	+
LG1	1531962	1532761	272	N	800	scaffold	yes	map
LG1	1532762	1542474	273	W	Contig495.12	1	9713	+
LG1	1542475	1543699	274	N	1225	scaffold	yes	map
LG1	1543700	1547993	275	W	Contig495.13	1	4294	+
LG1	1547994	1549261	276	N	1268	scaffold	yes	map
LG1	1549262	1551139	277	W	Contig495.13	5057	6934	+
LG1	1551140	1551409	278	N	270	scaffold	yes	map
LG1	1551410	1558396	279	W	Contig495.13	6939	13925	+
LG1	1558397	1567913	280	N	9517	scaffold	yes	map
LG1	1567914	1574749	281	W	Contig495.13	13925	20760	+
LG1	1574750	1575537	282	N	788	scaffold	yes	map
LG1	1575538	1578302	283	W	Contig495.15	354	3118	+
LG1	1578303	1579056	284	N	754	scaffold	yes	map
LG1	1579057	1584461	285	W	Contig495.16	174	5578	+
LG1	1584462	1585737	286	N	1276	scaffold	yes	map
LG1	1585738	1592162	287	W	Contig495.17	2	6426	+
LG1	1592163	1592914	288	N	752	scaffold	yes	map
LG1	1592915	1602445	289	W	Contig495.18	113	9643	+
LG1	1602446	1602465	290	N	20	scaffold	yes	map
LG1	1602466	1604766	291	W	Contig495.18	9846	12146	+
LG1	1604767	1614175	292	N	9409	scaffold	yes	map
LG1	1614176	1620023	293	W	Contig495.19	210	6057	+
LG1	1620024	1636708	294	N	16685	scaffold	yes	map
LG1	1636709	1642288	295	W	Contig495.22	7325	12904	+
LG1	1642289	1642401	296	N	113	scaffold	yes	map
LG1	1642402	1645079	297	W	Contig455.1	1	2678	+
LG1	1645080	1645571	298	N	492	scaffold	yes	map
LG1	1645572	1646572	299	W	Contig455.1	2694	3694	+
LG1	1646573	1650117	300	N	3545	scaffold	yes	map
LG1	1650118	1653683	301	W	Contig455.3	788	4353	+
LG1	1653684	1662865	302	N	9182	scaffold	yes	map
LG1	1662866	1669573	303	W	Contig455.4	1	6708	+
LG1	1669574	1671445	304	N	1872	scaffold	yes	map
LG1	1671446	1677660	305	W	Contig455.6	1	6215	+
LG1	1677661	1678130	306	N	470	scaffold	yes	map
LG1	1678131	1684794	307	W	Contig455.8	1	6664	+
LG1	1684795	1687304	308	N	2510	scaffold	yes	map
LG1	1687305	1690896	309	W	Contig455.10	1	3592	+
LG1	1690897	1695655	310	N	4759	scaffold	yes	map
LG1	1695656	1699073	311	W	Contig455.10	3593	7010	+
LG1	1699074	1707312	312	N	8239	scaffold	yes	map
LG1	1707313	1708638	313	W	Contig455.12	1	1326	+
LG1	1708639	1782271	314	N	73633	scaffold	yes	map
LG1	1782272	1783676	315	W	Contig455.13	1	1405	+
LG1	1783677	1784402	316	N	726	scaffold	yes	map
LG1	1784403	1791097	317	W	Contig455.13	1455	8149	+
LG1	1791098	1791224	318	N	127	scaffold	yes	map
LG1	1791225	1792382	319	W	Contig455.14	19	1176	+
LG1	1792383	1794199	320	N	1817	scaffold	yes	map
LG1	1794200	1795132	321	W	Contig455.15	3	935	+
LG1	1795133	1796019	322	N	887	scaffold	yes	map
LG1	1796020	1824338	323	W	Contig455.17	1	28319	+
LG1	1824339	1824984	324	N	646	scaffold	yes	map
LG1	1824985	1838121	325	W	Contig455.17	28473	41609	+
LG1	1838122	1838431	326	N	310	scaffold	yes	map
LG1	1838432	1843685	327	W	Contig455.17	41832	47085	+
LG1	1843686	1843867	328	N	182	scaffold	yes	map
LG1	1843868	1850770	329	W	Contig455.17	47056	53958	+
LG1	1850771	1851113	330	N	343	scaffold	yes	map
LG1	1851114	1854404	331	W	Contig174.5	251	3541	-
LG1	1854405	1854686	332	N	282	scaffold	yes	map
LG1	1854687	1862605	333	W	Contig174.4	43921	51839	-
LG1	1862606	1863096	334	N	491	scaffold	yes	map
LG1	1863097	1874557	335	W	Contig174.4	32460	43920	-
LG1	1874558	1874666	336	N	109	scaffold	yes	map
LG1	1874667	1882182	337	W	Contig1249.1	37	7552	+
LG1	1882183	1883190	338	N	1008	scaffold	yes	map
LG1	1883191	1886663	339	W	Contig1249.2	59	3531	+
LG1	1886664	1887617	340	N	954	scaffold	yes	map
LG1	1887618	1888649	341	W	Contig1249.2	3750	4781	+
LG1	1888650	1888736	342	N	87	scaffold	yes	map
LG1	1888737	1901132	343	W	Contig1249.2	5284	17679	+
LG1	1901133	1901155	344	N	23	scaffold	yes	map
LG1	1901156	1903477	345	W	Contig1249.3	107	2428	+
LG1	1903478	1903815	346	N	338	scaffold	yes	map
LG1	1903816	1917213	347	W	Contig1249.4	238	13635	+
LG1	1917214	1922492	348	N	5279	scaffold	yes	map
LG1	1922493	1924781	349	W	Contig1249.5	713	3001	+
LG1	1924782	1926661	350	N	1880	scaffold	yes	map
LG1	1926662	1940178	351	W	Contig1249.5	5434	18950	+
LG1	1940179	1940416	352	N	238	scaffold	yes	map
LG1	1940417	1944476	353	W	Contig1249.5	19312	23371	+
LG1	1944477	1947176	354	N	2700	scaffold	yes	map
LG1	1947177	1947948	355	W	Contig1249.6	1	772	+
LG1	1947949	1948418	356	N	470	scaffold	yes	map
LG1	1948419	1948964	357	W	Contig1728.2	1	546	+
LG1	1948965	1949270	358	N	306	scaffold	yes	map
LG1	1949271	1955088	359	W	Contig1728.2	588	6405	+
LG1	1955089	1955733	360	N	645	scaffold	yes	map
LG1	1955734	1958891	361	W	Contig1728.2	6408	9565	+
LG1	1958892	1959040	362	N	149	scaffold	yes	map
LG1	1959041	1985113	363	W	Contig174.1	1	26073	+
LG1	1985114	1985723	364	N	610	scaffold	yes	map
LG1	1985724	2007949	365	W	Contig174.2	1	22226	+
LG1	2007950	2007952	366	N	3	scaffold	yes	map
LG1	2007953	2008794	367	W	Contig174.2	22402	23243	+
LG1	2008795	2011370	368	N	2576	scaffold	yes	map
LG1	2011371	2027552	369	W	Contig174.3	534	16715	+
LG1	2027553	2028449	370	N	897	scaffold	yes	map
LG1	2028450	2032790	371	W	Contig174.3	16681	21021	+
LG1	2032791	2032990	372	N	200	scaffold	yes	map
LG1	2032991	2037736	373	W	Contig174.3	21013	25758	+
LG1	2037737	2037963	374	N	227	scaffold	yes	map
LG1	2037964	2054307	375	W	Contig174.4	1	16344	+
LG1	2054308	2054499	376	N	192	scaffold	yes	map
LG1	2054500	2057671	377	W	Contig174.4	16337	19508	+
LG1	2057672	2057897	378	N	226	scaffold	yes	map
LG1	2057898	2070784	379	W	Contig174.4	19501	32387	+
LG1	2070785	2070893	380	N	109	scaffold	yes	map
LG1	2070894	2083638	381	W	Contig702.1	1	12745	+
LG1	2083639	2088600	382	N	4962	scaffold	yes	map
LG1	2088601	2095424	383	W	Contig702.3	1	6824	+
LG1	2095425	2096058	384	N	634	scaffold	yes	map
LG1	2096059	2105123	385	W	Contig702.4	99	9163	+
LG1	2105124	2105126	386	N	3	scaffold	yes	map
LG1	2105127	2106062	387	W	Contig702.5	1	936	+
LG1	2106063	2107219	388	N	1157	scaffold	yes	map
LG1	2107220	2111986	389	W	Contig702.5	947	5713	+
LG1	2111987	2113092	390	N	1106	scaffold	yes	map
LG1	2113093	2119896	391	W	Contig702.6	1	6804	+
LG1	2119897	2119950	392	N	54	scaffold	yes	map
LG1	2119951	2120620	393	W	Contig702.6	6803	7472	+
LG1	2120621	2139639	394	N	19019	scaffold	yes	map
LG1	2139640	2146277	395	W	Contig174.17	27641	34278	+
LG1	2146278	2146714	396	N	437	scaffold	yes	map
LG1	2146715	2148854	397	W	Contig174.17	34270	36409	+
LG1	2148855	2148964	398	N	110	scaffold	yes	map
LG1	2148965	2151025	399	W	Contig479.5	2042	4102	+
LG1	2151026	2151075	400	N	50	scaffold	yes	map
LG1	2151076	2153398	401	W	Contig479.6	1	2323	+
LG1	2153399	2154018	402	N	620	scaffold	yes	map
LG1	2154019	2155581	403	W	Contig479.6	2833	4395	+
LG1	2155582	2156512	404	N	931	scaffold	yes	map
LG1	2156513	2162194	405	W	Contig479.6	5621	11302	+
LG1	2162195	2163170	406	N	976	scaffold	yes	map
LG1	2163171	2164504	407	W	Contig479.6	11768	13101	+
LG1	2164505	2164815	408	N	311	scaffold	yes	map
LG1	2164816	2167653	409	W	Contig479.6	13103	15940	+
LG1	2167654	2168554	410	N	901	scaffold	yes	map
LG1	2168555	2171270	411	W	Contig1337.1	1	2716	+
LG1	2171271	2172115	412	N	845	scaffold	yes	map
LG1	2172116	2172579	413	W	Contig1337.1	2716	3179	+
LG1	2172580	2172581	414	N	2	scaffold	yes	map
LG1	2172582	2174368	415	W	Contig1337.2	447	2233	+
LG1	2174369	2174956	416	N	588	scaffold	yes	map
LG1	2174957	2175652	417	W	Contig1337.2	2234	2929	+
LG1	2175653	2189295	418	N	13643	scaffold	yes	map
LG1	2189296	2190156	419	W	Contig1337.3	1	861	+
LG1	2190157	2190528	420	N	372	scaffold	yes	map
LG1	2190529	2194440	421	W	Contig1337.3	909	4820	+
LG1	2194441	2195220	422	N	780	scaffold	yes	map
LG1	2195221	2198730	423	W	Contig1337.3	5329	8838	+
LG1	2198731	2198865	424	N	135	scaffold	yes	map
LG1	2198866	2209635	425	W	Contig24.90	33136	43905	-
LG1	2209636	2212775	426	N	3140	scaffold	yes	map
LG1	2212776	2243979	427	W	Contig24.90	56	31259	-
LG1	2243980	2254670	428	N	10691	scaffold	yes	map
LG1	2254671	2261687	429	W	Contig24.89	87201	94217	-
LG1	2261688	2309327	430	N	47640	scaffold	yes	map
LG1	2309328	2324803	431	W	Contig24.89	24247	39722	-
LG1	2324804	2324806	432	N	3	scaffold	yes	map
LG1	2324807	2341029	433	W	Contig24.89	7252	23474	-
LG1	2341030	2371368	434	N	30339	scaffold	yes	map
LG1	2371369	2399650	435	W	Contig24.88	32049	60330	-
LG1	2399651	2400206	436	N	556	scaffold	yes	map
LG1	2400207	2409219	437	W	Contig24.88	23037	32049	-
LG1	2409220	2409226	438	N	7	scaffold	yes	map
LG1	2409227	2412582	439	W	Contig24.88	19555	22910	-
LG1	2412583	2412607	440	N	25	scaffold	yes	map
LG1	2412608	2415440	441	W	Contig24.88	16567	19399	-
LG1	2415441	2418086	442	N	2646	scaffold	yes	map
LG1	2418087	2434589	443	W	Contig24.88	1	16503	-
LG1	2434590	2434593	444	N	4	scaffold	yes	map
LG1	2434594	2442523	445	W	Contig24.87	123379	131308	-
LG1	2442524	2442760	446	N	237	scaffold	yes	map
LG1	2442761	2457975	447	W	Contig24.87	108162	123376	-
LG1	2457976	2457983	448	N	8	scaffold	yes	map
LG1	2457984	2474735	449	W	Contig24.87	91267	108018	-
LG1	2474736	2475635	450	N	900	scaffold	yes	map
LG1	2475636	2479657	451	W	Contig24.87	87246	91267	-
LG1	2479658	2479755	452	N	98	scaffold	yes	map
LG1	2479756	2482103	453	W	Contig24.87	84894	87241	-
LG1	2482104	2482223	454	N	120	scaffold	yes	map
LG1	2482224	2486487	455	W	Contig24.87	80627	84890	-
LG1	2486488	2488145	456	N	1658	scaffold	yes	map
LG1	2488146	2491954	457	W	Contig24.87	76820	80628	-
LG1	2491955	2492050	458	N	96	scaffold	yes	map
LG1	2492051	2502655	459	W	Contig24.87	66214	76818	-
LG1	2502656	2502783	460	N	128	scaffold	yes	map
LG1	2502784	2509713	461	W	Contig24.87	59283	66212	-
LG1	2509714	2515226	462	N	5513	scaffold	yes	map
LG1	2515227	2546668	463	W	Contig24.87	27837	59278	-
LG1	2546669	2546700	464	N	32	scaffold	yes	map
LG1	2546701	2554990	465	W	Contig24.87	18067	26356	-
LG1	2554991	2555103	466	N	113	scaffold	yes	map
LG1	2555104	2566354	467	W	Contig24.87	6816	18066	-
LG1	2566355	2566527	468	N	173	scaffold	yes	map
LG1	2566528	2567489	469	W	Contig24.87	5854	6815	-
LG1	2567490	2572949	470	N	5460	scaffold	yes	map
LG1	2572950	2573885	471	W	Contig24.87	9	944	-
LG1	2573886	2573955	472	N	70	scaffold	yes	map
LG1	2573956	2577932	473	W	Contig24.86	2976	6952	-
LG1	2577933	2578192	474	N	260	scaffold	yes	map
LG1	2578193	2581158	475	W	Contig24.86	1	2966	-
LG1	2581159	2584530	476	N	3372	scaffold	yes	map
LG1	2584531	2588767	477	W	Contig24.85	433	4669	-
LG1	2588768	2589046	478	N	279	scaffold	yes	map
LG1	2589047	2599576	479	W	Contig24.84	56	10585	-
LG1	2599577	2599962	480	N	386	scaffold	yes	map
LG1	2599963	2606116	481	W	Contig24.83	22004	28157	-
LG1	2606117	2606540	482	N	424	scaffold	yes	map
LG1	2606541	2608326	483	W	Contig24.83	20219	22004	-
LG1	2608327	2626553	484	N	18227	scaffold	yes	map
LG1	2626554	2629283	485	W	Contig24.83	16	2745	-
LG1	2629284	2629341	486	N	58	scaffold	yes	map
LG1	2629342	2631547	487	W	Contig24.82	15909	18114	-
LG1	2631548	2631940	488	N	393	scaffold	yes	map
LG1	2631941	2637234	489	W	Contig24.82	10611	15904	-
LG1	2637235	2638854	490	N	1620	scaffold	yes	map
LG1	2638855	2639607	491	W	Contig24.82	6944	7696	-
LG1	2639608	2639623	492	N	16	scaffold	yes	map
LG1	2639624	2646138	493	W	Contig24.82	319	6833	-
LG1	2646139	2651716	494	N	5578	scaffold	yes	map
LG1	2651717	2652422	495	W	Contig24.79	2084	2789	-
LG1	2652423	2652594	496	N	172	scaffold	yes	map
LG1	2652595	2653405	497	W	Contig24.79	1280	2090	-
LG1	2653406	2656483	498	N	3078	scaffold	yes	map
LG1	2656484	2657397	499	W	Contig24.78	6976	7889	-
LG1	2657398	2657788	500	N	391	scaffold	yes	map
LG1	2657789	2658738	501	W	Contig24.78	5934	6883	-
LG1	2658739	2659744	502	N	1006	scaffold	yes	map
LG1	2659745	2662612	503	W	Contig24.78	3062	5929	-
LG1	2662613	2662621	504	N	9	scaffold	yes	map
LG1	2662622	2663894	505	W	Contig24.78	1684	2956	-
LG1	2663895	2666782	506	N	2888	scaffold	yes	map
LG1	2666783	2676535	507	W	Contig24.76	2110	11862	-
LG1	2676536	2676841	508	N	306	scaffold	yes	map
LG1	2676842	2677788	509	W	Contig24.76	1122	2068	-
LG1	2677789	2678792	510	N	1004	scaffold	yes	map
LG1	2678793	2679911	511	W	Contig24.76	1	1119	-
LG1	2679912	2680094	512	N	183	scaffold	yes	map
LG1	2680095	2688288	513	W	Contig24.75	6501	14694	-
LG1	2688289	2694699	514	N	6411	scaffold	yes	map
LG1	2694700	2695330	515	W	Contig24.75	218	848	-
LG1	2695331	2695339	516	N	9	scaffold	yes	map
LG1	2695340	2698707	517	W	Contig24.74	109659	113026	-
LG1	2698708	2699798	518	N	1091	scaffold	yes	map
LG1	2699799	2710434	519	W	Contig24.74	98729	109364	-
LG1	2710435	2710443	520	N	9	scaffold	yes	map
LG1	2710444	2715591	521	W	Contig24.74	93291	98438	-
LG1	2715592	2716054	522	N	463	scaffold	yes	map
LG1	2716055	2719529	523	W	Contig24.74	89819	93293	-
LG1	2719530	2720230	524	N	701	scaffold	yes	map
LG1	2720231	2731517	525	W	Contig24.74	78537	89823	-
LG1	2731518	2736423	526	N	4906	scaffold	yes	map
LG1	2736424	2749524	527	W	Contig24.74	60395	73495	-
LG1	2749525	2757581	528	N	8057	scaffold	yes	map
LG1	2757582	2783376	529	W	Contig24.74	26686	52480	-
LG1	2783377	2784091	530	N	715	scaffold	yes	map
LG1	2784092	2799965	531	W	Contig24.74	10815	26688	-
LG1	2799966	2800197	532	N	232	scaffold	yes	map
LG1	2800198	2807341	533	W	Contig24.74	3675	10818	-
LG1	2807342	2807852	534	N	511	scaffold	yes	map
LG1	2807853	2811527	535	W	Contig24.74	1	3675	-
LG1	2811528	2822454	536	N	10927	scaffold	yes	map
LG1	2822455	2829692	537	W	Contig24.73	1096	8333	-
LG1	2829693	2830231	538	N	539	scaffold	yes	map
LG1	2830232	2837287	539	W	Contig24.72	51193	58248	-
LG1	2837288	2837496	540	N	209	scaffold	yes	map
LG1	2837497	2843610	541	W	Contig24.72	45079	51192	-
LG1	2843611	2888853	542	N	45243	scaffold	yes	map
LG1	2888854	2889416	543	W	Contig24.71	40478	41040	-
LG1	2889417	2891020	544	N	1604	scaffold	yes	map
LG1	2891021	2912603	545	W	Contig24.71	17430	39012	-
LG1	2912604	2918916	546	N	6313	scaffold	yes	map
LG1	2918917	2925736	547	W	Contig24.71	3726	10545	-
LG1	2925737	2927007	548	N	1271	scaffold	yes	map
LG1	2927008	2929835	549	W	Contig24.71	74	2901	-
LG1	2929836	2929838	550	N	3	scaffold	yes	map
LG1	2929839	2944539	551	W	Contig24.70	6246	20946	-
LG1	2944540	2944820	552	N	281	scaffold	yes	map
LG1	2944821	2945922	553	W	Contig24.70	5147	6248	-
LG1	2945923	2945924	554	N	2	scaffold	yes	map
LG1	2945925	2949859	555	W	Contig24.70	1	3935	-
LG1	2949860	2950128	556	N	269	scaffold	yes	map
LG1	2950129	2964003	557	W	Contig24.68	38455	52329	-
LG1	2964004	2964207	558	N	204	scaffold	yes	map
LG1	2964208	2965619	559	W	Contig24.68	37026	38437	-
LG1	2965620	2966103	560	N	484	scaffold	yes	map
LG1	2966104	2966621	561	W	Contig24.68	36497	37014	-
LG1	2966622	2966818	562	N	197	scaffold	yes	map
LG1	2966819	2967589	563	W	Contig24.68	35729	36499	-
LG1	2967590	2967600	564	N	11	scaffold	yes	map
LG1	2967601	2969747	565	W	Contig24.68	33469	35615	-
LG1	2969748	2969751	566	N	4	scaffold	yes	map
LG1	2969752	2974638	567	W	Contig24.68	28181	33067	-
LG1	2974639	2996455	568	N	21817	scaffold	yes	map
LG1	2996456	3000641	569	W	Contig24.68	5926	10111	-
LG1	3000642	3000838	570	N	197	scaffold	yes	map
LG1	3000839	3003661	571	W	Contig24.68	3102	5924	-
LG1	3003662	3003910	572	N	249	scaffold	yes	map
LG1	3003911	3006638	573	W	Contig24.68	1	2728	-
LG1	3006639	3006728	574	N	90	scaffold	yes	map
LG1	3006729	3007553	575	W	Contig24.67	26928	27752	-
LG1	3007554	3007786	576	N	233	scaffold	yes	map
LG1	3007787	3011504	577	W	Contig24.67	23198	26915	-
LG1	3011505	3011857	578	N	353	scaffold	yes	map
LG1	3011858	3012905	579	W	Contig24.67	21043	22090	-
LG1	3012906	3013575	580	N	670	scaffold	yes	map
LG1	3013576	3020656	581	W	Contig24.67	13469	20549	-
LG1	3020657	3021653	582	N	997	scaffold	yes	map
LG1	3021654	3022562	583	W	Contig24.67	12565	13473	-
LG1	3022563	3023640	584	N	1078	scaffold	yes	map
LG1	3023641	3033994	585	W	Contig24.67	810	11163	-
LG1	3033995	3035085	586	N	1091	scaffold	yes	map
LG1	3035086	3043266	587	W	Contig24.66	22215	30395	-
LG1	3043267	3043418	588	N	152	scaffold	yes	map
LG1	3043419	3051998	589	W	Contig24.66	13635	22214	-
LG1	3051999	3052197	590	N	199	scaffold	yes	map
LG1	3052198	3065775	591	W	Contig24.66	53	13630	-
LG1	3065776	3078083	592	N	12308	scaffold	yes	map
LG1	3078084	3081069	593	W	Contig24.65	6033	9018	-
LG1	3081070	3081071	594	N	2	scaffold	yes	map
LG1	3081072	3085515	595	W	Contig24.65	1483	5926	-
LG1	3085516	3087116	596	N	1601	scaffold	yes	map
LG1	3087117	3097068	597	W	Contig24.64	1	9952	-
LG1	3097069	3170705	598	N	73637	scaffold	yes	map
LG1	3170706	3171866	599	W	Contig24.63	1	1161	-
LG1	3171867	3171881	600	N	15	scaffold	yes	map
LG1	3171882	3192440	601	W	Contig24.62	191121	211679	-
LG1	3192441	3192463	602	N	23	scaffold	yes	map
LG1	3192464	3197811	603	W	Contig24.62	185425	190772	-
LG1	3197812	3198100	604	N	289	scaffold	yes	map
LG1	3198101	3206074	605	W	Contig24.62	177451	185424	-
LG1	3206075	3206357	606	N	283	scaffold	yes	map
LG1	3206358	3212392	607	W	Contig24.62	171432	177466	-
LG1	3212393	3262994	608	N	50602	scaffold	yes	map
LG1	3262995	3266755	609	W	Contig24.62	116911	120671	-
LG1	3266756	3267051	610	N	296	scaffold	yes	map
LG1	3267052	3277219	611	W	Contig24.62	106622	116789	-
LG1	3277220	3277351	612	N	132	scaffold	yes	map
LG1	3277352	3278443	613	W	Contig24.62	105389	106480	-
LG1	3278444	3278545	614	N	102	scaffold	yes	map
LG1	3278546	3282128	615	W	Contig632.1	93	3675	+
LG1	3282129	3282785	616	N	657	scaffold	yes	map
LG1	3282786	3283364	617	W	Contig632.1	4009	4587	+
LG1	3283365	3283483	618	N	119	scaffold	yes	map
LG1	3283484	3285608	619	W	Contig632.1	4686	6810	+
LG1	3285609	3288487	620	N	2879	scaffold	yes	map
LG1	3288488	3291485	621	W	Contig632.2	1	2998	+
LG1	3291486	3291488	622	N	3	scaffold	yes	map
LG1	3291489	3292127	623	W	Contig632.3	1	639	+
LG1	3292128	3292232	624	N	105	scaffold	yes	map
LG1	3292233	3297785	625	W	Contig632.4	375	5927	+
LG1	3297786	3297987	626	N	202	scaffold	yes	map
LG1	3297988	3299700	627	W	Contig632.4	5932	7644	+
LG1	3299701	3299812	628	N	112	scaffold	yes	map
LG1	3299813	3305094	629	W	Contig632.4	8106	13387	+
LG1	3305095	3310250	630	N	5156	scaffold	yes	map
LG1	3310251	3329068	631	W	Contig632.4	18669	37486	+
LG1	3329069	3330545	632	N	1477	scaffold	yes	map
LG1	3330546	3332024	633	W	Contig676.1	280	1758	+
LG1	3332025	3334408	634	N	2384	scaffold	yes	map
LG1	3334409	3343997	635	W	Contig676.1	3808	13396	+
LG1	3343998	3361928	636	N	17931	scaffold	yes	map
LG1	3361929	3370846	637	W	Contig676.3	13	8930	+
LG1	3370847	3371381	638	N	535	scaffold	yes	map
LG1	3371382	3374830	639	W	Contig676.3	8933	12381	+
LG1	3374831	3374959	640	N	129	scaffold	yes	map
LG1	3374960	3384268	641	W	Contig676.3	12682	21990	+
LG1	3384269	3384304	642	N	36	scaffold	yes	map
LG1	3384305	3386607	643	W	Contig676.4	1	2303	+
LG1	3386608	3387350	644	N	743	scaffold	yes	map
LG1	3387351	3388365	645	W	Contig676.4	2304	3318	+
LG1	3388366	3395919	646	N	7554	scaffold	yes	map
LG1	3395920	3397948	647	W	Contig676.5	1	2029	+
LG1	3397949	3398213	648	N	265	scaffold	yes	map
LG1	3398214	3399605	649	W	Contig676.6	1	1392	+
LG1	3399606	3399611	650	N	6	scaffold	yes	map
LG1	3399612	3401556	651	W	Contig676.7	28	1972	+
LG1	3401557	3402495	652	N	939	scaffold	yes	map
LG1	3402496	3411284	653	W	Contig676.7	2629	11417	+
LG1	3411285	3411416	654	N	132	scaffold	yes	map
LG1	3411417	3411661	655	W	Contig676.7	11511	11755	+
LG1	3411662	3449955	656	N	38294	scaffold	yes	map
LG1	3449956	3451789	657	W	Contig676.8	12645	14478	+
LG1	3451790	3454822	658	N	3033	scaffold	yes	map
LG1	3454823	3456994	659	W	Contig676.11	1	2172	+
LG1	3456995	3457611	660	N	617	scaffold	yes	map
LG1	3457612	3459642	661	W	Contig676.11	2530	4560	+
LG1	3459643	3459825	662	N	183	scaffold	yes	map
LG1	3459826	3466072	663	W	Contig676.11	4563	10809	+
LG1	3466073	3466377	664	N	305	scaffold	yes	map
LG1	3466378	3474948	665	W	Contig676.11	11154	19724	+
LG1	3474949	3478580	666	N	3632	scaffold	yes	map
LG1	3478581	3481697	667	W	Contig676.13	91	3207	+
LG1	3481698	3490831	668	N	9134	scaffold	yes	map
LG1	3490832	3502221	669	W	Contig676.14	9349	20738	+
LG1	3502222	3502323	670	N	102	scaffold	yes	map
LG1	3502324	3507122	671	W	Contig24.62	100538	105336	-
LG1	3507123	3507427	672	N	305	scaffold	yes	map
LG1	3507428	3514588	673	W	Contig24.62	93305	100465	-
LG1	3514589	3514600	674	N	12	scaffold	yes	map
LG1	3514601	3516822	675	W	Contig24.62	90585	92806	-
LG1	3516823	3516978	676	N	156	scaffold	yes	map
LG1	3516979	3524378	677	W	Contig24.62	83201	90600	-
LG1	3524379	3525307	678	N	929	scaffold	yes	map
LG1	3525308	3559068	679	W	Contig24.62	49440	83200	-
LG1	3559069	3559235	680	N	167	scaffold	yes	map
LG1	3559236	3560392	681	W	Contig24.62	48275	49431	-
LG1	3560393	3561397	682	N	1005	scaffold	yes	map
LG1	3561398	3562625	683	W	Contig24.62	47042	48269	-
LG1	3562626	3562629	684	N	4	scaffold	yes	map
LG1	3562630	3563437	685	W	Contig24.62	45876	46683	-
LG1	3563438	3564409	686	N	972	scaffold	yes	map
LG1	3564410	3579779	687	W	Contig24.62	29723	45092	-
LG1	3579780	3584503	688	N	4724	scaffold	yes	map
LG1	3584504	3595266	689	W	Contig24.62	18319	29081	-
LG1	3595267	3595727	690	N	461	scaffold	yes	map
LG1	3595728	3610740	691	W	Contig24.62	2845	17857	-
LG1	3610741	3611368	692	N	628	scaffold	yes	map
LG1	3611369	3613139	693	W	Contig24.62	699	2469	-
LG1	3613140	3613583	694	N	444	scaffold	yes	map
LG1	3613584	3619624	695	W	Contig24.61	10	6050	-
LG1	3619625	3622139	696	N	2515	scaffold	yes	map
LG1	3622140	3623583	697	W	Contig24.60	1	1444	-
LG1	3623584	3624598	698	N	1015	scaffold	yes	map
LG1	3624599	3627361	699	W	Contig24.57	39241	42003	-
LG1	3627362	3627621	700	N	260	scaffold	yes	map
LG1	3627622	3630885	701	W	Contig24.57	35988	39251	-
LG1	3630886	3642498	702	N	11613	scaffold	yes	map
LG1	3642499	3647888	703	W	Contig24.57	18808	24197	-
LG1	3647889	3648163	704	N	275	scaffold	yes	map
LG1	3648164	3660423	705	W	Contig24.57	6282	18541	-
LG1	3660424	3661280	706	N	857	scaffold	yes	map
LG1	3661281	3667234	707	W	Contig24.57	81	6034	-
LG1	3667235	3667236	708	N	2	scaffold	yes	map
LG1	3667237	3668050	709	W	Contig24.56	575	1388	-
LG1	3668051	3675266	710	N	7216	scaffold	yes	map
LG1	3675267	3677625	711	W	Contig24.55	23	2381	-
LG1	3677626	3678749	712	N	1124	scaffold	yes	map
LG1	3678750	3686163	713	W	Contig24.54	813	8226	-
LG1	3686164	3687516	714	N	1353	scaffold	yes	map
LG1	3687517	3688791	715	W	Contig24.53	39019	40293	-
LG1	3688792	3688813	716	N	22	scaffold	yes	map
LG1	3688814	3689474	717	W	Contig24.53	38265	38925	-
LG1	3689475	3690179	718	N	705	scaffold	yes	map
LG1	3690180	3693372	719	W	Contig24.53	34583	37775	-
LG1	3693373	3693533	720	N	161	scaffold	yes	map
LG1	3693534	3696263	721	W	Contig24.53	31858	34587	-
LG1	3696264	3698993	722	N	2730	scaffold	yes	map
LG1	3698994	3706540	723	W	Contig24.53	20832	28378	-
LG1	3706541	3706823	724	N	283	scaffold	yes	map
LG1	3706824	3722339	725	W	Contig24.53	5317	20832	-
LG1	3722340	3723346	726	N	1007	scaffold	yes	map
LG1	3723347	3726984	727	W	Contig24.53	108	3745	-
LG1	3726985	3734813	728	N	7829	scaffold	yes	map
LG1	3734814	3736575	729	W	Contig24.52	1	1762	-
LG1	3736576	3736838	730	N	263	scaffold	yes	map
LG1	3736839	3739546	731	W	Contig24.51	3210	5917	-
LG1	3739547	3740014	732	N	468	scaffold	yes	map
LG1	3740015	3741783	733	W	Contig24.51	783	2551	-
LG1	3741784	3742391	734	N	608	scaffold	yes	map
LG1	3742392	3746632	735	W	Contig24.50	25304	29544	-
LG1	3746633	3747105	736	N	473	scaffold	yes	map
LG1	3747106	3754694	737	W	Contig24.50	17643	25231	-
LG1	3754695	3755005	738	N	311	scaffold	yes	map
LG1	3755006	3762729	739	W	Contig24.50	9956	17679	-
LG1	3762730	3767659	740	N	4930	scaffold	yes	map
LG1	3767660	3772266	741	W	Contig24.50	5159	9765	-
LG1	3772267	3773001	742	N	735	scaffold	yes	map
LG1	3773002	3774108	743	W	Contig24.50	4052	5158	-
LG1	3774109	3776607	744	N	2499	scaffold	yes	map
LG1	3776608	3778102	745	W	Contig24.50	1	1495	-
LG1	3778103	3778306	746	N	204	scaffold	yes	map
LG1	3778307	3784973	747	W	Contig24.48	1	6667	-
LG1	3784974	3798471	748	N	13498	scaffold	yes	map
LG1	3798472	3800093	749	W	Contig24.47	8374	9995	-
LG1	3800094	3800367	750	N	274	scaffold	yes	map
LG1	3800368	3805697	751	W	Contig24.47	3044	8373	-
LG1	3805698	3805823	752	N	126	scaffold	yes	map
LG1	3805824	3808661	753	W	Contig24.47	1	2838	-
LG1	3808662	3808921	754	N	260	scaffold	yes	map
LG1	3808922	3813219	755	W	Contig24.46	1	4298	-
LG1	3813220	3813810	756	N	591	scaffold	yes	map
LG1	3813811	3824638	757	W	Contig24.45	16136	26963	-
LG1	3824639	3824797	758	N	159	scaffold	yes	map
LG1	3824798	3834899	759	W	Contig24.45	6032	16133	-
LG1	3834900	3835084	760	N	185	scaffold	yes	map
LG1	3835085	3840251	761	W	Contig24.45	882	6048	-
LG1	3840252	3866307	762	N	26056	scaffold	yes	map
LG1	3866308	3867587	763	W	Contig24.44	25337	26616	-
LG1	3867588	3867759	764	N	172	scaffold	yes	map
LG1	3867760	3872075	765	W	Contig24.44	21021	25336	-
LG1	3872076	3872079	766	N	4	scaffold	yes	map
LG1	3872080	3887500	767	W	Contig24.44	4447	19867	-
LG1	3887501	3893866	768	N	6366	scaffold	yes	map
LG1	3893867	3898347	769	W	Contig24.43	4873	9353	-
LG1	3898348	3898349	770	N	2	scaffold	yes	map
LG1	3898350	3902618	771	W	Contig24.43	53	4321	-
LG1	3902619	3911050	772	N	8432	scaffold	yes	map
LG1	3911051	3914010	773	W	Contig24.42	57	3016	-
LG1	3914011	3919719	774	N	5709	scaffold	yes	map
LG1	3919720	3923990	775	W	Contig24.41	2468	6738	-
LG1	3923991	3924156	776	N	166	scaffold	yes	map
LG1	3924157	3924944	777	W	Contig24.41	1496	2283	-
LG1	3924945	3933970	778	N	9026	scaffold	yes	map
LG1	3933971	3934427	779	W	Contig24.41	802	1258	-
LG1	3934428	3935019	780	N	592	scaffold	yes	map
LG1	3935020	3935834	781	W	Contig24.39	1309	2123	-
LG1	3935835	3948544	782	N	12710	scaffold	yes	map
LG1	3948545	3961414	783	W	Contig24.38	7156	20025	-
LG1	3961415	3961477	784	N	63	scaffold	yes	map
LG1	3961478	3968639	785	W	Contig24.38	1	7162	-
LG1	3968640	3969205	786	N	566	scaffold	yes	map
LG1	3969206	3972898	787	W	Contig24.36	15177	18869	-
LG1	3972899	3973644	788	N	746	scaffold	yes	map
LG1	3973645	3976539	789	W	Contig24.36	12192	15086	-
LG1	3976540	3976550	790	N	11	scaffold	yes	map
LG1	3976551	3980328	791	W	Contig24.36	7610	11387	-
LG1	3980329	3980335	792	N	7	scaffold	yes	map
LG1	3980336	3982409	793	W	Contig24.36	5305	7378	-
LG1	3982410	3982593	794	N	184	scaffold	yes	map
LG1	3982594	3987837	795	W	Contig24.36	62	5305	-
LG1	3987838	3989787	796	N	1950	scaffold	yes	map
LG1	3989788	3991633	797	W	Contig24.35	61	1906	-
LG1	3991634	3991638	798	N	5	scaffold	yes	map
LG1	3991639	3995913	799	W	Contig24.34	95514	99788	-
LG1	3995914	3997984	800	N	2071	scaffold	yes	map
LG1	3997985	4005007	801	W	Contig24.34	87412	94434	-
LG1	4005008	4010880	802	N	5873	scaffold	yes	map
LG1	4010881	4011905	803	W	Contig24.34	80309	81333	-
LG1	4011906	4012045	804	N	140	scaffold	yes	map
LG1	4012046	4017144	805	W	Contig24.34	75196	80294	-
LG1	4017145	4017421	806	N	277	scaffold	yes	map
LG1	4017422	4022492	807	W	Contig24.34	69900	74970	-
LG1	4022493	4022718	808	N	226	scaffold	yes	map
LG1	4022719	4025539	809	W	Contig24.34	67086	69906	-
LG1	4025540	4027664	810	N	2125	scaffold	yes	map
LG1	4027665	4030816	811	W	Contig24.34	62070	65221	-
LG1	4030817	4031153	812	N	337	scaffold	yes	map
LG1	4031154	4038040	813	W	Contig24.34	55172	62058	-
LG1	4038041	4040246	814	N	2206	scaffold	yes	map
LG1	4040247	4050700	815	W	Contig24.34	44567	55020	-
LG1	4050701	4050803	816	N	103	scaffold	yes	map
LG1	4050804	4055071	817	W	Contig24.34	40296	44563	-
LG1	4055072	4055297	818	N	226	scaffold	yes	map
LG1	4055298	4060723	819	W	Contig24.34	34867	40292	-
LG1	4060724	4060732	820	N	9	scaffold	yes	map
LG1	4060733	4073171	821	W	Contig24.34	22272	34710	-
LG1	4073172	4073607	822	N	436	scaffold	yes	map
LG1	4073608	4079379	823	W	Contig24.34	16185	21956	-
LG1	4079380	4079529	824	N	150	scaffold	yes	map
LG1	4079530	4083988	825	W	Contig24.34	11722	16180	-
LG1	4083989	4083990	826	N	2	scaffold	yes	map
LG1	4083991	4093334	827	W	Contig24.34	2282	11625	-
LG1	4093335	4093377	828	N	43	scaffold	yes	map
LG1	4093378	4095304	829	W	Contig24.34	24	1950	-
LG1	4095305	4095311	830	N	7	scaffold	yes	map
LG1	4095312	4120205	831	W	Contig24.33	69356	94249	-
LG1	4120206	4120449	832	N	244	scaffold	yes	map
LG1	4120450	4139011	833	W	Contig24.33	50682	69243	-
LG1	4139012	4139118	834	N	107	scaffold	yes	map
LG1	4139119	4140398	835	W	Contig24.33	49404	50683	-
LG1	4140399	4140403	836	N	5	scaffold	yes	map
LG1	4140404	4147658	837	W	Contig24.33	41987	49241	-
LG1	4147659	4152132	838	N	4474	scaffold	yes	map
LG1	4152133	4170135	839	W	Contig24.33	23961	41963	-
LG1	4170136	4171654	840	N	1519	scaffold	yes	map
LG1	4171655	4175264	841	W	Contig24.33	20342	23951	-
LG1	4175265	4175364	842	N	100	scaffold	yes	map
LG1	4175365	4182247	843	W	Contig24.33	13459	20341	-
LG1	4182248	4182454	844	N	207	scaffold	yes	map
LG1	4182455	4185938	845	W	Contig24.33	9979	13462	-
LG1	4185939	4186382	846	N	444	scaffold	yes	map
LG1	4186383	4191522	847	W	Contig24.33	4845	9984	-
LG1	4191523	4193373	848	N	1851	scaffold	yes	map
LG1	4193374	4198204	849	W	Contig24.33	16	4846	-
LG1	4198205	4198975	850	N	771	scaffold	yes	map
LG1	4198976	4200694	851	W	Contig24.32	561	2279	-
LG1	4200695	4201609	852	N	915	scaffold	yes	map
LG1	4201610	4203170	853	W	Contig24.31	40524	42084	-
LG1	4203171	4204903	854	N	1733	scaffold	yes	map
LG1	4204904	4209884	855	W	Contig24.31	35554	40534	-
LG1	4209885	4210447	856	N	563	scaffold	yes	map
LG1	4210448	4213560	857	W	Contig24.31	32447	35559	-
LG1	4213561	4213771	858	N	211	scaffold	yes	map
LG1	4213772	4216849	859	W	Contig24.31	29265	32342	-
LG1	4216850	4217039	860	N	190	scaffold	yes	map
LG1	4217040	4223038	861	W	Contig24.31	23250	29248	-
LG1	4223039	4223188	862	N	150	scaffold	yes	map
LG1	4223189	4236954	863	W	Contig24.31	9485	23250	-
LG1	4236955	4237305	864	N	351	scaffold	yes	map
LG1	4237306	4239708	865	W	Contig24.31	6274	8676	-
LG1	4239709	4239855	866	N	147	scaffold	yes	map
LG1	4239856	4245789	867	W	Contig24.31	1	5934	-
LG1	4245790	4246091	868	N	302	scaffold	yes	map
LG1	4246092	4258049	869	W	Contig24.30	19912	31869	-
LG1	4258050	4261293	870	N	3244	scaffold	yes	map
LG1	4261294	4266901	871	W	Contig24.30	10057	15664	-
LG1	4266902	4267121	872	N	220	scaffold	yes	map
LG1	4267122	4270576	873	W	Contig24.30	6605	10059	-
LG1	4270577	4270680	874	N	104	scaffold	yes	map
LG1	4270681	4277284	875	W	Contig24.30	1	6604	-
LG1	4277285	4277659	876	N	375	scaffold	yes	map
LG1	4277660	4288978	877	W	Contig24.28	9413	20731	-
LG1	4288979	4288986	878	N	8	scaffold	yes	map
LG1	4288987	4298237	879	W	Contig24.28	1	9251	-
LG1	4298238	4301698	880	N	3461	scaffold	yes	map
LG1	4301699	4308918	881	W	Contig24.27	1	7220	-
LG1	4308919	4310064	882	N	1146	scaffold	yes	map
LG1	4310065	4316633	883	W	Contig24.26	16583	23151	-
LG1	4316634	4317035	884	N	402	scaffold	yes	map
LG1	4317036	4331770	885	W	Contig24.26	1844	16578	-
LG1	4331771	4336348	886	N	4578	scaffold	yes	map
LG1	4336349	4336979	887	W	Contig24.25	100398	101028	-
LG1	4336980	4337155	888	N	176	scaffold	yes	map
LG1	4337156	4343622	889	W	Contig24.25	93919	100385	-
LG1	4343623	4345311	890	N	1689	scaffold	yes	map
LG1	4345312	4347248	891	W	Contig24.25	90146	92082	-
LG1	4347249	4347636	892	N	388	scaffold	yes	map
LG1	4347637	4349139	893	W	Contig24.25	88624	90126	-
LG1	4349140	4352551	894	N	3412	scaffold	yes	map
LG1	4352552	4360961	895	W	Contig24.25	76837	85246	-
LG1	4360962	4362162	896	N	1201	scaffold	yes	map
LG1	4362163	4371275	897	W	Contig24.25	61827	70939	-
LG1	4371276	4371278	898	N	3	scaffold	yes	map
LG1	4371279	4393711	899	W	Contig24.25	39209	61641	-
LG1	4393712	4393938	900	N	227	scaffold	yes	map
LG1	4393939	4396874	901	W	Contig24.25	36266	39201	-
LG1	4396875	4400367	902	N	3493	scaffold	yes	map
LG1	4400368	4403729	903	W	Contig24.25	32912	36273	-
LG1	4403730	4404449	904	N	720	scaffold	yes	map
LG1	4404450	4415136	905	W	Contig24.25	22200	32886	-
LG1	4415137	4415429	906	N	293	scaffold	yes	map
LG1	4415430	4436107	907	W	Contig24.25	1524	22201	-
LG1	4436108	4436219	908	N	112	scaffold	yes	map
LG1	4436220	4437718	909	W	Contig24.25	11	1509	-
LG1	4437719	4440810	910	N	3092	scaffold	yes	map
LG1	4440811	4443934	911	W	Contig24.24	40265	43388	-
LG1	4443935	4449005	912	N	5071	scaffold	yes	map
LG1	4449006	4461826	913	W	Contig24.24	22253	35073	-
LG1	4461827	4461955	914	N	129	scaffold	yes	map
LG1	4461956	4465908	915	W	Contig24.24	18207	22159	-
LG1	4465909	4468221	916	N	2313	scaffold	yes	map
LG1	4468222	4471446	917	W	Contig24.24	13192	16416	-
LG1	4471447	4475426	918	N	3980	scaffold	yes	map
LG1	4475427	4485590	919	W	Contig24.24	1592	11755	-
LG1	4485591	4490188	920	N	4598	scaffold	yes	map
LG1	4490189	4491561	921	W	Contig24.23	25116	26488	-
LG1	4491562	4496698	922	N	5137	scaffold	yes	map
LG1	4496699	4499536	923	W	Contig24.23	22197	25034	-
LG1	4499537	4499547	924	N	11	scaffold	yes	map
LG1	4499548	4504284	925	W	Contig24.23	17116	21852	-
LG1	4504285	4504457	926	N	173	scaffold	yes	map
LG1	4504458	4510851	927	W	Contig24.23	10705	17098	-
LG1	4510852	4510989	928	N	138	scaffold	yes	map
LG1	4510990	4513962	929	W	Contig24.23	7721	10693	-
LG1	4513963	4514193	930	N	231	scaffold	yes	map
LG1	4514194	4518755	931	W	Contig24.23	3165	7726	-
LG1	4518756	4518758	932	N	3	scaffold	yes	map
LG1	4518759	4519590	933	W	Contig24.23	1492	2323	-
LG1	4519591	4519680	934	N	90	scaffold	yes	map
LG1	4519681	4521172	935	W	Contig24.23	1	1492	-
LG1	4521173	4521701	936	N	529	scaffold	yes	map
LG1	4521702	4532044	937	W	Contig24.22	2180	12522	-
LG1	4532045	4532770	938	N	726	scaffold	yes	map
LG1	4532771	4534950	939	W	Contig24.22	1	2180	-
LG1	4534951	4535243	940	N	293	scaffold	yes	map
LG1	4535244	4539831	941	W	Contig24.21	44856	49443	-
LG1	4539832	4540012	942	N	181	scaffold	yes	map
LG1	4540013	4545990	943	W	Contig24.21	38878	44855	-
LG1	4545991	4569731	944	N	23741	scaffold	yes	map
LG1	4569732	4582935	945	W	Contig24.21	2025	15228	-
LG1	4582936	4620455	946	N	37520	scaffold	yes	map
LG1	4620456	4631088	947	W	Contig24.20	30344	40976	-
LG1	4631089	4631756	948	N	668	scaffold	yes	map
LG1	4631757	4635242	949	W	Contig24.20	26846	30331	-
LG1	4635243	4635674	950	N	432	scaffold	yes	map
LG1	4635675	4641145	951	W	Contig24.20	21233	26703	-
LG1	4641146	4641686	952	N	541	scaffold	yes	map
LG1	4641687	4644292	953	W	Contig24.20	18618	21223	-
LG1	4644293	4644739	954	N	447	scaffold	yes	map
LG1	4644740	4647479	955	W	Contig24.20	15884	18623	-
LG1	4647480	4647745	956	N	266	scaffold	yes	map
LG1	4647746	4650846	957	W	Contig24.20	12668	15768	-
LG1	4650847	4650854	958	N	8	scaffold	yes	map
LG1	4650855	4659342	959	W	Contig24.20	4085	12572	-
LG1	4659343	4659442	960	N	100	scaffold	yes	map
LG1	4659443	4663519	961	W	Contig24.20	1	4077	-
LG1	4663520	4663659	962	N	140	scaffold	yes	map
LG1	4663660	4669279	963	W	Contig24.19	42188	47807	-
LG1	4669280	4690667	964	N	21388	scaffold	yes	map
LG1	4690668	4691977	965	W	Contig24.19	19037	20346	-
LG1	4691978	4692229	966	N	252	scaffold	yes	map
LG1	4692230	4694628	967	W	Contig24.19	16643	19041	-
LG1	4694629	4694923	968	N	295	scaffold	yes	map
LG1	4694924	4707526	969	W	Contig24.19	3875	16477	-
LG1	4707527	4707755	970	N	229	scaffold	yes	map
LG1	4707756	4709768	971	W	Contig24.19	1842	3854	-
LG1	4709769	4709996	972	N	228	scaffold	yes	map
LG1	4709997	4711791	973	W	Contig24.19	1	1795	-
LG1	4711792	4711920	974	N	129	scaffold	yes	map
LG1	4711921	4715483	975	W	Contig24.18	18501	22063	-
LG1	4715484	4715736	976	N	253	scaffold	yes	map
LG1	4715737	4719229	977	W	Contig24.18	15036	18528	-
LG1	4719230	4719393	978	N	164	scaffold	yes	map
LG1	4719394	4734428	979	W	Contig24.18	1	15035	-
LG1	4734429	4734897	980	N	469	scaffold	yes	map
LG1	4734898	4752136	981	W	Contig24.17	1	17239	-
LG1	4752137	4752797	982	N	661	scaffold	yes	map
LG1	4752798	4764159	983	W	Contig24.15	17177	28538	-
LG1	4764160	4766056	984	N	1897	scaffold	yes	map
LG1	4766057	4770212	985	W	Contig24.15	11276	15431	-
LG1	4770213	4770591	986	N	379	scaffold	yes	map
LG1	4770592	4781867	987	W	Contig24.15	1	11276	-
LG1	4781868	4781876	988	N	9	scaffold	yes	map
LG1	4781877	4782724	989	W	Contig24.14	3531	4378	-
LG1	4782725	4782731	990	N	7	scaffold	yes	map
LG1	4782732	4785423	991	W	Contig24.14	1	2692	-
LG1	4785424	4818823	992	N	33400	scaffold	yes	map
LG1	4818824	4825263	993	W	Contig24.12	1	6440	-
LG1	4825264	4825305	994	N	42	scaffold	yes	map
LG1	4825306	4826163	995	W	Contig24.11	1	858	-
LG1	4826164	4826175	996	N	12	scaffold	yes	map
LG1	4826176	4827928	997	W	Contig24.10	4974	6726	-
LG1	4827929	4834173	998	N	6245	scaffold	yes	map
LG1	4834174	4857191	999	W	Contig24.9	34587	57604	-
LG1	4857192	4857743	1000	N	552	scaffold	yes	map
LG1	4857744	4862732	1001	W	Contig24.9	29588	34576	-
LG1	4862733	4862990	1002	N	258	scaffold	yes	map
LG1	4862991	4870338	1003	W	Contig24.9	22214	29561	-
LG1	4870339	4870445	1004	N	107	scaffold	yes	map
LG1	4870446	4892659	1005	W	Contig24.9	1	22214	-
LG1	4892660	4892671	1006	N	12	scaffold	yes	map
LG1	4892672	4893413	1007	W	Contig24.8	5512	6253	-
LG1	4893414	4897476	1008	N	4063	scaffold	yes	map
LG1	4897477	4912088	1009	W	Contig24.7	61761	76372	-
LG1	4912089	4912092	1010	N	4	scaffold	yes	map
LG1	4912093	4920059	1011	W	Contig24.7	53642	61608	-
LG1	4920060	4920501	1012	N	442	scaffold	yes	map
LG1	4920502	4927134	1013	W	Contig24.7	46758	53390	-
LG1	4927135	4927741	1014	N	607	scaffold	yes	map
LG1	4927742	4929579	1015	W	Contig24.7	44789	46626	-
LG1	4929580	4935266	1016	N	5687	scaffold	yes	map
LG1	4935267	4940544	1017	W	Contig24.7	34735	40012	-
LG1	4940545	4940702	1018	N	158	scaffold	yes	map
LG1	4940703	4947821	1019	W	Contig24.7	27572	34690	-
LG1	4947822	4947844	1020	N	23	scaffold	yes	map
LG1	4947845	4955663	1021	W	Contig24.7	19488	27306	-
LG1	4955664	4956033	1022	N	370	scaffold	yes	map
LG1	4956034	4970705	1023	W	Contig24.7	4816	19487	-
LG1	4970706	4970902	1024	N	197	scaffold	yes	map
LG1	4970903	4977522	1025	W	Contig24.6	29934	36553	-
LG1	4977523	4980054	1026	N	2532	scaffold	yes	map
LG1	4980055	4987073	1027	W	Contig24.6	19916	26934	-
LG1	4987074	4987483	1028	N	410	scaffold	yes	map
LG1	4987484	4996698	1029	W	Contig24.6	10665	19879	-
LG1	4996699	4997438	1030	N	740	scaffold	yes	map
LG1	4997439	5007182	1031	W	Contig24.6	927	10670	-
LG1	5007183	5008034	1032	N	852	scaffold	yes	map
LG1	5008035	5008566	1033	W	Contig24.6	257	788	-
LG1	5008567	5008826	1034	N	260	scaffold	yes	map
LG1	5008827	5029124	1035	W	Contig24.5	32622	52919	-
LG1	5029125	5029534	1036	N	410	scaffold	yes	map
LG1	5029535	5054985	1037	W	Contig24.5	6824	32274	-
LG1	5054986	5055199	1038	N	214	scaffold	yes	map
LG1	5055200	5060064	1039	W	Contig24.5	1964	6828	-
LG1	5060065	5060490	1040	N	426	scaffold	yes	map
LG1	5060491	5067087	1041	W	Contig24.4	22236	28832	-
LG1	5067088	5067317	1042	N	230	scaffold	yes	map
LG1	5067318	5075485	1043	W	Contig24.4	14066	22233	-
LG1	5075486	5076229	1044	N	744	scaffold	yes	map
LG1	5076230	5083220	1045	W	Contig24.4	7075	14065	-
LG1	5083221	5083227	1046	N	7	scaffold	yes	map
LG1	5083228	5089737	1047	W	Contig24.4	15	6524	-
LG1	5089738	5089813	1048	N	76	scaffold	yes	map
LG1	5089814	5091429	1049	W	Contig24.3	22234	23849	-
LG1	5091430	5100749	1050	N	9320	scaffold	yes	map
LG1	5100750	5108207	1051	W	Contig24.3	4748	12205	-
LG1	5108208	5108650	1052	N	443	scaffold	yes	map
LG1	5108651	5109678	1053	W	Contig24.2	1	1028	-
LG1	5109679	5109796	1054	N	118	scaffold	yes	map
LG1	5109797	5111209	1055	W	Contig132.54	18029	19441	+
LG1	5111210	5111309	1056	N	100	scaffold	yes	map
LG1	5111310	5113811	1057	W	Contig132.54	19442	21943	+
LG1	5113812	5113974	1058	N	163	scaffold	yes	map
LG1	5113975	5131899	1059	W	Contig132.54	68	17992	-
LG1	5131900	5133731	1060	N	1832	scaffold	yes	map
LG1	5133732	5148099	1061	W	Contig132.52	58921	73288	-
LG1	5148100	5148551	1062	N	452	scaffold	yes	map
LG1	5148552	5170598	1063	W	Contig132.52	36875	58921	-
LG1	5170599	5170664	1064	N	66	scaffold	yes	map
LG1	5170665	5179047	1065	W	Contig132.52	28519	36901	-
LG1	5179048	5185982	1066	N	6935	scaffold	yes	map
LG1	5185983	5198347	1067	W	Contig132.52	9223	21587	-
LG1	5198348	5198566	1068	N	219	scaffold	yes	map
LG1	5198567	5203533	1069	W	Contig132.52	4251	9217	-
LG1	5203534	5204203	1070	N	670	scaffold	yes	map
LG1	5204204	5208131	1071	W	Contig132.52	1	3928	-
LG1	5208132	5214376	1072	N	6245	scaffold	yes	map
LG1	5214377	5219815	1073	W	Contig132.50	62	5500	-
LG1	5219816	5226113	1074	N	6298	scaffold	yes	map
LG1	5226114	5227089	1075	W	Contig132.49	15535	16510	-
LG1	5227090	5227194	1076	N	105	scaffold	yes	map
LG1	5227195	5234703	1077	W	Contig132.49	8024	15532	-
LG1	5234704	5235106	1078	N	403	scaffold	yes	map
LG1	5235107	5242888	1079	W	Contig132.49	1	7782	-
LG1	5242889	5243795	1080	N	907	scaffold	yes	map
LG1	5243796	5245007	1081	W	Contig132.47	25194	26405	-
LG1	5245008	5248625	1082	N	3618	scaffold	yes	map
LG1	5248626	5263796	1083	W	Contig132.47	6053	21223	-
LG1	5263797	5263813	1084	N	17	scaffold	yes	map
LG1	5263814	5269535	1085	W	Contig132.47	54	5775	-
LG1	5269536	5269873	1086	N	338	scaffold	yes	map
LG1	5269874	5273062	1087	W	Contig132.46	81467	84655	-
LG1	5273063	5273711	1088	N	649	scaffold	yes	map
LG1	5273712	5274507	1089	W	Contig132.46	80264	81059	-
LG1	5274508	5275063	1090	N	556	scaffold	yes	map
LG1	5275064	5277197	1091	W	Contig132.46	78136	80269	-
LG1	5277198	5291782	1092	N	14585	scaffold	yes	map
LG1	5291783	5319024	1093	W	Contig132.46	50901	78142	-
LG1	5319025	5319039	1094	N	15	scaffold	yes	map
LG1	5319040	5337804	1095	W	Contig132.46	31865	50629	-
LG1	5337805	5337826	1096	N	22	scaffold	yes	map
LG1	5337827	5362448	1097	W	Contig132.46	7073	31694	-
LG1	5362449	5362457	1098	N	9	scaffold	yes	map
LG1	5362458	5363729	1099	W	Contig132.46	4943	6214	-
LG1	5363730	5364122	1100	N	393	scaffold	yes	map
LG1	5364123	5369072	1101	W	Contig132.46	1	4950	-
LG1	5369073	5369363	1102	N	291	scaffold	yes	map
LG1	5369364	5378962	1103	W	Contig132.45	1694	11292	-
LG1	5378963	5379095	1104	N	133	scaffold	yes	map
LG1	5379096	5380191	1105	W	Contig132.45	1	1096	-
LG1	5380192	5380193	1106	N	2	scaffold	yes	map
LG1	5380194	5396371	1107	W	Contig132.44	1	16178	-
LG1	5396372	5398846	1108	N	2475	scaffold	yes	map
LG1	5398847	5447801	1109	W	Contig132.42	22083	71037	-
LG1	5447802	5468686	1110	N	20885	scaffold	yes	map
LG1	5468687	5493859	1111	W	Contig132.41	6602	31774	-
LG1	5493860	5494143	1112	N	284	scaffold	yes	map
LG1	5494144	5498846	1113	W	Contig132.12	3	4705	+
LG1	5498847	5498945	1114	N	99	scaffold	yes	map
LG1	5498946	5499837	1115	W	Contig132.12	4707	5598	+
LG1	5499838	5500136	1116	N	299	scaffold	yes	map
LG1	5500137	5502720	1117	W	Contig132.12	5783	8366	+
LG1	5502721	5508221	1118	N	5501	scaffold	yes	map
LG1	5508222	5534677	1119	W	Contig132.12	8376	34831	+
LG1	5534678	5535065	1120	N	388	scaffold	yes	map
LG1	5535066	5536329	1121	W	Contig132.12	35016	36279	+
LG1	5536330	5537332	1122	N	1003	scaffold	yes	map
LG1	5537333	5539593	1123	W	Contig132.12	36282	38542	+
LG1	5539594	5553646	1124	N	14053	scaffold	yes	map
LG1	5553647	5561945	1125	W	Contig132.13	13827	22125	+
LG1	5561946	5562135	1126	N	190	scaffold	yes	map
LG1	5562136	5575127	1127	W	Contig132.13	22211	35202	+
LG1	5575128	5575593	1128	N	466	scaffold	yes	map
LG1	5575594	5589262	1129	W	Contig132.15	141	13809	+
LG1	5589263	5589691	1130	N	429	scaffold	yes	map
LG1	5589692	5593798	1131	W	Contig132.15	13788	17894	+
LG1	5593799	5593908	1132	N	110	scaffold	yes	map
LG1	5593909	5594641	1133	W	Contig132.15	17902	18634	+
LG1	5594642	5618611	1134	N	23970	scaffold	yes	map
LG1	5618612	5628349	1135	W	Contig132.16	21008	30745	+
LG1	5628350	5628544	1136	N	195	scaffold	yes	map
LG1	5628545	5633619	1137	W	Contig132.16	31012	36086	+
LG1	5633620	5633628	1138	N	9	scaffold	yes	map
LG1	5633629	5638088	1139	W	Contig132.17	17	4476	+
LG1	5638089	5638211	1140	N	123	scaffold	yes	map
LG1	5638212	5642593	1141	W	Contig132.17	4473	8854	+
LG1	5642594	5642753	1142	N	160	scaffold	yes	map
LG1	5642754	5643544	1143	W	Contig132.17	8963	9753	+
LG1	5643545	5643738	1144	N	194	scaffold	yes	map
LG1	5643739	5654755	1145	W	Contig132.17	9758	20774	+
LG1	5654756	5655005	1146	N	250	scaffold	yes	map
LG1	5655006	5657176	1147	W	Contig132.17	20777	22947	+
LG1	5657177	5657400	1148	N	224	scaffold	yes	map
LG1	5657401	5661160	1149	W	Contig132.18	8	3767	+
LG1	5661161	5661354	1150	N	194	scaffold	yes	map
LG1	5661355	5665381	1151	W	Contig132.18	3969	7995	+
LG1	5665382	5665406	1152	N	25	scaffold	yes	map
LG1	5665407	5668372	1153	W	Contig132.18	8124	11089	+
LG1	5668373	5670396	1154	N	2024	scaffold	yes	map
LG1	5670397	5684233	1155	W	Contig132.18	11091	24927	+
LG1	5684234	5684407	1156	N	174	scaffold	yes	map
LG1	5684408	5700771	1157	W	Contig132.18	24928	41291	+
LG1	5700772	5700952	1158	N	181	scaffold	yes	map
LG1	5700953	5714030	1159	W	Contig132.18	41291	54368	+
LG1	5714031	5714144	1160	N	114	scaffold	yes	map
LG1	5714145	5716955	1161	W	Contig132.18	54694	57504	+
LG1	5716956	5717181	1162	N	226	scaffold	yes	map
LG1	5717182	5718812	1163	W	Contig132.18	57617	59247	+
LG1	5718813	5764356	1164	N	45544	scaffold	yes	map
LG1	5764357	5781258	1165	W	Contig132.19	59	16960	+
LG1	5781259	5781483	1166	N	225	scaffold	yes	map
LG1	5781484	5798662	1167	W	Contig132.19	16967	34145	+
LG1	5798663	5799148	1168	N	486	scaffold	yes	map
LG1	5799149	5803626	1169	W	Contig132.19	34149	38626	+
LG1	5803627	5803642	1170	N	16	scaffold	yes	map
LG1	5803643	5816238	1171	W	Contig132.19	38869	51464	+
LG1	5816239	5816669	1172	N	431	scaffold	yes	map
LG1	5816670	5820109	1173	W	Contig132.20	47	3486	+
LG1	5820110	5820124	1174	N	15	scaffold	yes	map
LG1	5820125	5837653	1175	W	Contig132.20	3667	21195	+
LG1	5837654	5838198	1176	N	545	scaffold	yes	map
LG1	5838199	5846242	1177	W	Contig132.20	21488	29531	+
LG1	5846243	5846320	1178	N	78	scaffold	yes	map
LG1	5846321	5847335	1179	W	Contig132.21	99	1113	+
LG1	5847336	5847694	1180	N	359	scaffold	yes	map
LG1	5847695	5854595	1181	W	Contig132.21	1111	8011	+
LG1	5854596	5854623	1182	N	28	scaffold	yes	map
LG1	5854624	5858597	1183	W	Contig132.21	8440	12413	+
LG1	5858598	5858601	1184	N	4	scaffold	yes	map
LG1	5858602	5859621	1185	W	Contig132.21	12542	13561	+
LG1	5859622	5859625	1186	N	4	scaffold	yes	map
LG1	5859626	5888282	1187	W	Contig132.22	17	28673	+
LG1	5888283	5899223	1188	N	10941	scaffold	yes	map
LG1	5899224	5902658	1189	W	Contig132.22	40277	43711	+
LG1	5902659	5902879	1190	N	221	scaffold	yes	map
LG1	5902880	5913112	1191	W	Contig132.22	43838	54070	+
LG1	5913113	5914400	1192	N	1288	scaffold	yes	map
LG1	5914401	5924840	1193	W	Contig132.22	54072	64511	+
LG1	5924841	5924866	1194	N	26	scaffold	yes	map
LG1	5924867	5930060	1195	W	Contig132.22	64812	70005	+
LG1	5930061	5930202	1196	N	142	scaffold	yes	map
LG1	5930203	5934363	1197	W	Contig132.22	70193	74353	+
LG1	5934364	5934532	1198	N	169	scaffold	yes	map
LG1	5934533	5944458	1199	W	Contig132.22	74351	84276	+
LG1	5944459	5944586	1200	N	128	scaffold	yes	map
LG1	5944587	5947095	1201	W	Contig132.22	84412	86920	+
LG1	5947096	5947304	1202	N	209	scaffold	yes	map
LG1	5947305	5949952	1203	W	Contig132.22	86945	89592	+
LG1	5949953	5952213	1204	N	2261	scaffold	yes	map
LG1	5952214	5959293	1205	W	Contig132.22	89593	96672	+
LG1	5959294	5959296	1206	N	3	scaffold	yes	map
LG1	5959297	5971007	1207	W	Contig132.22	96767	108477	+
LG1	5971008	5971219	1208	N	212	scaffold	yes	map
LG1	5971220	5972654	1209	W	Contig132.22	108481	109915	+
LG1	5972655	5979867	1210	N	7213	scaffold	yes	map
LG1	5979868	5983444	1211	W	Contig132.24	57	3633	+
LG1	5983445	5986147	1212	N	2703	scaffold	yes	map
LG1	5986148	5999739	1213	W	Contig132.25	1078	14669	+
LG1	5999740	6000242	1214	N	503	scaffold	yes	map
LG1	6000243	6003833	1215	W	Contig132.25	14717	18307	+
LG1	6003834	6003992	1216	N	159	scaffold	yes	map
LG1	6003993	6016436	1217	W	Contig132.25	18284	30727	+
LG1	6016437	6016573	1218	N	137	scaffold	yes	map
LG1	6016574	6018137	1219	W	Contig132.26	1	1564	+
LG1	6018138	6018564	1220	N	427	scaffold	yes	map
LG1	6018565	6023746	1221	W	Contig132.27	140	5321	+
LG1	6023747	6023758	1222	N	12	scaffold	yes	map
LG1	6023759	6040493	1223	W	Contig132.27	5926	22660	+
LG1	6040494	6040947	1224	N	454	scaffold	yes	map
LG1	6040948	6050664	1225	W	Contig132.27	22640	32356	+
LG1	6050665	6056206	1226	N	5542	scaffold	yes	map
LG1	6056207	6075525	1227	W	Contig132.29	59	19377	+
LG1	6075526	6080749	1228	N	5224	scaffold	yes	map
LG1	6080750	6094412	1229	W	Contig132.29	23945	37607	+
LG1	6094413	6097209	1230	N	2797	scaffold	yes	map
LG1	6097210	6108486	1231	W	Contig132.29	39475	50751	+
LG1	6108487	6155293	1232	N	46807	scaffold	yes	map
LG1	6155294	6161621	1233	W	Contig132.30	21	6348	+
LG1	6161622	6161903	1234	N	282	scaffold	yes	map
LG1	6161904	6166695	1235	W	Contig132.30	6351	11142	+
LG1	6166696	6166876	1236	N	181	scaffold	yes	map
LG1	6166877	6173040	1237	W	Contig132.31	62	6225	+
LG1	6173041	6174336	1238	N	1296	scaffold	yes	map
LG1	6174337	6195832	1239	W	Contig132.32	84	21579	+
LG1	6195833	6195855	1240	N	23	scaffold	yes	map
LG1	6195856	6196751	1241	W	Contig132.32	22113	23008	+
LG1	6196752	6199499	1242	N	2748	scaffold	yes	map
LG1	6199500	6201889	1243	W	Contig132.33	3091	5480	+
LG1	6201890	6206915	1244	N	5026	scaffold	yes	map
LG1	6206916	6210930	1245	W	Contig132.33	10420	14434	+
LG1	6210931	6211171	1246	N	241	scaffold	yes	map
LG1	6211172	6212761	1247	W	Contig132.33	14442	16031	+
LG1	6212762	6213928	1248	N	1167	scaffold	yes	map
LG1	6213929	6219870	1249	W	Contig132.35	1	5942	+
LG1	6219871	6219874	1250	N	4	scaffold	yes	map
LG1	6219875	6243392	1251	W	Contig132.36	60	23577	+
LG1	6243393	6251850	1252	N	8458	scaffold	yes	map
LG1	6251851	6253594	1253	W	Contig132.36	30883	32626	+
LG1	6253595	6256705	1254	N	3111	scaffold	yes	map
LG1	6256706	6260162	1255	W	Contig132.36	35408	38864	+
LG1	6260163	6260409	1256	N	247	scaffold	yes	map
LG1	6260410	6290497	1257	W	Contig132.36	38937	69024	+
LG1	6290498	6290584	1258	N	87	scaffold	yes	map
LG1	6290585	6296667	1259	W	Contig132.36	69546	75628	+
LG1	6296668	6299199	1260	N	2532	scaffold	yes	map
LG1	6299200	6308656	1261	W	Contig132.36	78760	88216	+
LG1	6308657	6308663	1262	N	7	scaffold	yes	map
LG1	6308664	6313136	1263	W	Contig132.36	88764	93236	+
LG1	6313137	6364508	1264	N	51372	scaffold	yes	map
LG1	6364509	6369312	1265	W	Contig132.37	221	5024	+
LG1	6369313	6370270	1266	N	958	scaffold	yes	map
LG1	6370271	6372693	1267	W	Contig132.38	3	2425	+
LG1	6372694	6372790	1268	N	97	scaffold	yes	map
LG1	6372791	6374271	1269	W	Contig132.38	2425	3905	+
LG1	6374272	6376086	1270	N	1815	scaffold	yes	map
LG1	6376087	6408942	1271	W	Contig132.39	135	32990	+
LG1	6408943	6409368	1272	N	426	scaffold	yes	map
LG1	6409369	6412199	1273	W	Contig132.39	32996	35826	+
LG1	6412200	6412502	1274	N	303	scaffold	yes	map
LG1	6412503	6414642	1275	W	Contig132.39	35829	37968	+
LG1	6414643	6421351	1276	N	6709	scaffold	yes	map
LG1	6421352	6425927	1277	W	Contig132.39	45077	49652	+
LG1	6425928	6426119	1278	N	192	scaffold	yes	map
LG1	6426120	6428118	1279	W	Contig132.39	49648	51646	+
LG1	6428119	6430239	1280	N	2121	scaffold	yes	map
LG1	6430240	6438385	1281	W	Contig132.39	51648	59793	+
LG1	6438386	6438560	1282	N	175	scaffold	yes	map
LG1	6438561	6441378	1283	W	Contig132.39	61222	64039	+
LG1	6441379	6441490	1284	N	112	scaffold	yes	map
LG1	6441491	6445478	1285	W	Contig132.39	64421	68408	+
LG1	6445479	6448962	1286	N	3484	scaffold	yes	map
LG1	6448963	6450300	1287	W	Contig132.39	72622	73959	+
LG1	6450301	6453407	1288	N	3107	scaffold	yes	map
LG1	6453408	6455198	1289	W	Contig132.39	78009	79799	+
LG1	6455199	6455635	1290	N	437	scaffold	yes	map
LG1	6455636	6461071	1291	W	Contig132.39	79867	85302	+
LG1	6461072	6461238	1292	N	167	scaffold	yes	map
LG1	6461239	6465381	1293	W	Contig132.39	85289	89431	+
LG1	6465382	6471599	1294	N	6218	scaffold	yes	map
LG1	6471600	6473611	1295	W	Contig132.39	90663	92674	+
LG1	6473612	6473733	1296	N	122	scaffold	yes	map
LG1	6473734	6482250	1297	W	Contig132.39	92683	101199	+
LG1	6482251	6482476	1298	N	226	scaffold	yes	map
LG1	6482477	6483799	1299	W	Contig132.39	101198	102520	+
LG1	6483800	6483823	1300	N	24	scaffold	yes	map
LG1	6483824	6492829	1301	W	Contig132.40	687	9692	+
LG1	6492830	6493835	1302	N	1006	scaffold	yes	map
LG1	6493836	6494738	1303	W	Contig132.40	9901	10803	+
LG1	6494739	6494781	1304	N	43	scaffold	yes	map
LG1	6494782	6499732	1305	W	Contig132.41	6	4956	+
LG1	6499733	6501573	1306	N	1841	scaffold	yes	map
LG1	6501574	6507502	1307	W	Contig751.1	1	5929	+
LG1	6507503	6507622	1308	N	120	scaffold	yes	map
LG1	6507623	6509130	1309	W	Contig751.1	5929	7436	+
LG1	6509131	6509289	1310	N	159	scaffold	yes	map
LG1	6509290	6512775	1311	W	Contig751.1	7470	10955	+
LG1	6512776	6513031	1312	N	256	scaffold	yes	map
LG1	6513032	6533852	1313	W	Contig751.1	10951	31771	+
LG1	6533853	6536553	1314	N	2701	scaffold	yes	map
LG1	6536554	6542923	1315	W	Contig751.2	211	6580	+
LG1	6542924	6547288	1316	N	4365	scaffold	yes	map
LG1	6547289	6561644	1317	W	Contig751.2	13494	27849	+
LG1	6561645	6566136	1318	N	4492	scaffold	yes	map
LG1	6566137	6572345	1319	W	Contig751.3	4046	10254	+
LG1	6572346	6573834	1320	N	1489	scaffold	yes	map
LG1	6573835	6587050	1321	W	Contig751.3	10381	23596	+
LG1	6587051	6587274	1322	N	224	scaffold	yes	map
LG1	6587275	6594338	1323	W	Contig751.3	23589	30652	+
LG1	6594339	6608254	1324	N	13916	scaffold	yes	map
LG1	6608255	6615841	1325	W	Contig751.3	45118	52704	+
LG1	6615842	6616272	1326	N	431	scaffold	yes	map
LG1	6616273	6626633	1327	W	Contig751.4	722	11082	+
LG1	6626634	6627028	1328	N	395	scaffold	yes	map
LG1	6627029	6634252	1329	W	Contig751.4	11246	18469	+
LG1	6634253	6635944	1330	N	1692	scaffold	yes	map
LG1	6635945	6638509	1331	W	Contig751.4	18469	21033	+
LG1	6638510	6646748	1332	N	8239	scaffold	yes	map
LG1	6646749	6657491	1333	W	Contig751.4	21040	31782	+
LG1	6657492	6657596	1334	N	105	scaffold	yes	map
LG1	6657597	6665664	1335	W	Contig751.4	31946	40013	+
LG1	6665665	6665847	1336	N	183	scaffold	yes	map
LG1	6665848	6673416	1337	W	Contig751.4	40018	47586	+
LG1	6673417	6703092	1338	N	29676	scaffold	yes	map
LG1	6703093	6706007	1339	W	Contig751.4	77034	79948	+
LG1	6706008	6708277	1340	N	2270	scaffold	yes	map
LG1	6708278	6729664	1341	W	Contig751.4	82833	104219	+
LG1	6729665	6729933	1342	N	269	scaffold	yes	map
LG1	6729934	6745993	1343	W	Contig751.6	1	16060	+
LG1	6745994	6746197	1344	N	204	scaffold	yes	map
LG1	6746198	6748946	1345	W	Contig751.6	16061	18809	+
LG1	6748947	6749218	1346	N	272	scaffold	yes	map
LG1	6749219	6751572	1347	W	Contig751.7	1	2354	+
LG1	6751573	6751578	1348	N	6	scaffold	yes	map
LG1	6751579	6781351	1349	W	Contig751.8	1	29773	+
LG1	6781352	6781555	1350	N	204	scaffold	yes	map
LG1	6781556	6784953	1351	W	Contig751.8	29776	33173	+
LG1	6784954	6784975	1352	N	22	scaffold	yes	map
LG1	6784976	6790906	1353	W	Contig751.9	38	5968	+
LG1	6790907	6797180	1354	N	6274	scaffold	yes	map
LG1	6797181	6802195	1355	W	Contig751.11	1	5015	+
LG1	6802196	6802473	1356	N	278	scaffold	yes	map
LG1	6802474	6807182	1357	W	Contig751.11	5013	9721	+
LG1	6807183	6807317	1358	N	135	scaffold	yes	map
LG1	6807318	6818087	1359	W	Contig1645.1	1	10770	+
LG1	6818088	6818255	1360	N	168	scaffold	yes	map
LG1	6818256	6819862	1361	W	Contig44811.1	52	1658	+
LG1	6819863	6819964	1362	N	102	scaffold	yes	map
LG1	6819965	6822917	1363	W	Contig44101.1	143	3095	+
LG1	6822918	6828841	1364	N	5924	scaffold	yes	map
LG1	6828842	6836496	1365	W	Contig44101.1	8501	16155	+
LG1	6836497	6836501	1366	N	5	scaffold	yes	map
LG1	6836502	6864755	1367	W	Contig44101.1	16335	44588	+
LG1	6864756	6865348	1368	N	593	scaffold	yes	map
LG1	6865349	6877826	1369	W	Contig44101.1	44585	57062	+
LG1	6877827	6878028	1370	N	202	scaffold	yes	map
LG1	6878029	6883655	1371	W	Contig84.80	99123	104749	-
LG1	6883656	6884545	1372	N	890	scaffold	yes	map
LG1	6884546	6897506	1373	W	Contig84.80	84738	97698	-
LG1	6897507	6897526	1374	N	20	scaffold	yes	map
LG1	6897527	6909804	1375	W	Contig84.80	71953	84230	-
LG1	6909805	6910029	1376	N	225	scaffold	yes	map
LG1	6910030	6915230	1377	W	Contig84.80	66760	71960	-
LG1	6915231	6916771	1378	N	1541	scaffold	yes	map
LG1	6916772	6922443	1379	W	Contig84.80	60926	66597	-
LG1	6922444	6927766	1380	N	5323	scaffold	yes	map
LG1	6927767	6955990	1381	W	Contig84.80	27127	55350	-
LG1	6955991	6959371	1382	N	3381	scaffold	yes	map
LG1	6959372	6974593	1383	W	Contig84.80	11904	27125	-
LG1	6974594	6974760	1384	N	167	scaffold	yes	map
LG1	6974761	6975483	1385	W	Contig84.80	11185	11907	-
LG1	6975484	6975598	1386	N	115	scaffold	yes	map
LG1	6975599	6982704	1387	W	Contig84.80	4078	11183	-
LG1	6982705	6982879	1388	N	175	scaffold	yes	map
LG1	6982880	6986706	1389	W	Contig84.80	251	4077	-
LG1	6986707	6987276	1390	N	570	scaffold	yes	map
LG1	6987277	7030526	1391	W	Contig84.79	1067	44316	-
LG1	7030527	7040984	1392	N	10458	scaffold	yes	map
LG1	7040985	7045498	1393	W	Contig84.76	5844	10357	-
LG1	7045499	7045500	1394	N	2	scaffold	yes	map
LG1	7045501	7046478	1395	W	Contig84.76	4519	5496	-
LG1	7046479	7046485	1396	N	7	scaffold	yes	map
LG1	7046486	7050406	1397	W	Contig84.76	1	3921	-
LG1	7050407	7050414	1398	N	8	scaffold	yes	map
LG1	7050415	7054960	1399	W	Contig84.75	1	4546	-
LG1	7054961	7054982	1400	N	22	scaffold	yes	map
LG1	7054983	7075447	1401	W	Contig84.74	119	20583	-
LG1	7075448	7075676	1402	N	229	scaffold	yes	map
LG1	7075677	7085700	1403	W	Contig84.73	45216	55239	-
LG1	7085701	7086138	1404	N	438	scaffold	yes	map
LG1	7086139	7092571	1405	W	Contig84.73	38786	45218	-
LG1	7092572	7093372	1406	N	801	scaffold	yes	map
LG1	7093373	7100564	1407	W	Contig84.73	31600	38791	-
LG1	7100565	7100916	1408	N	352	scaffold	yes	map
LG1	7100917	7110812	1409	W	Contig84.73	21705	31600	-
LG1	7110813	7110906	1410	N	94	scaffold	yes	map
LG1	7110907	7118976	1411	W	Contig84.73	13671	21740	-
LG1	7118977	7119081	1412	N	105	scaffold	yes	map
LG1	7119082	7121588	1413	W	Contig84.73	11160	13666	-
LG1	7121589	7121708	1414	N	120	scaffold	yes	map
LG1	7121709	7131157	1415	W	Contig84.73	1701	11149	-
LG1	7131158	7137916	1416	N	6759	scaffold	yes	map
LG1	7137917	7141347	1417	W	Contig84.72	1	3431	-
LG1	7141348	7141977	1418	N	630	scaffold	yes	map
LG1	7141978	7153948	1419	W	Contig84.70	116927	128897	-
LG1	7153949	7157153	1420	N	3205	scaffold	yes	map
LG1	7157154	7179926	1421	W	Contig84.70	91253	114025	-
LG1	7179927	7183264	1422	N	3338	scaffold	yes	map
LG1	7183265	7189931	1423	W	Contig84.70	84584	91250	-
LG1	7189932	7190079	1424	N	148	scaffold	yes	map
LG1	7190080	7195603	1425	W	Contig84.70	79064	84587	-
LG1	7195604	7196176	1426	N	573	scaffold	yes	map
LG1	7196177	7199092	1427	W	Contig84.70	75790	78705	-
LG1	7199093	7201711	1428	N	2619	scaffold	yes	map
LG1	7201712	7207071	1429	W	Contig84.70	69820	75179	-
LG1	7207072	7207074	1430	N	3	scaffold	yes	map
LG1	7207075	7212973	1431	W	Contig84.70	63795	69693	-
LG1	7212974	7213670	1432	N	697	scaffold	yes	map
LG1	7213671	7216008	1433	W	Contig84.70	61134	63471	-
LG1	7216009	7216454	1434	N	446	scaffold	yes	map
LG1	7216455	7224538	1435	W	Contig84.70	53049	61132	-
LG1	7224539	7224775	1436	N	237	scaffold	yes	map
LG1	7224776	7252455	1437	W	Contig84.70	25384	53063	-
LG1	7252456	7252463	1438	N	8	scaffold	yes	map
LG1	7252464	7265508	1439	W	Contig84.70	12049	25093	-
LG1	7265509	7265517	1440	N	9	scaffold	yes	map
LG1	7265518	7266225	1441	W	Contig84.70	11118	11825	-
LG1	7266226	7266365	1442	N	140	scaffold	yes	map
LG1	7266366	7274124	1443	W	Contig84.70	3360	11118	-
LG1	7274125	7274483	1444	N	359	scaffold	yes	map
LG1	7274484	7275429	1445	W	Contig84.70	2416	3361	-
LG1	7275430	7275451	1446	N	22	scaffold	yes	map
LG1	7275452	7277601	1447	W	Contig84.70	17	2166	-
LG1	7277602	7278061	1448	N	460	scaffold	yes	map
LG1	7278062	7281675	1449	W	Contig84.69	19269	22882	-
LG1	7281676	7285345	1450	N	3670	scaffold	yes	map
LG1	7285346	7292164	1451	W	Contig84.69	8541	15359	-
LG1	7292165	7292632	1452	N	468	scaffold	yes	map
LG1	7292633	7301173	1453	W	Contig84.69	1	8541	-
LG1	7301174	7314930	1454	N	13757	scaffold	yes	map
LG1	7314931	7333042	1455	W	Contig84.68	5305	23416	-
LG1	7333043	7338462	1456	N	5420	scaffold	yes	map
LG1	7338463	7357386	1457	W	Contig84.67	7065	25988	-
LG1	7357387	7358837	1458	N	1451	scaffold	yes	map
LG1	7358838	7364581	1459	W	Contig84.67	55	5798	-
LG1	7364582	7364585	1460	N	4	scaffold	yes	map
LG1	7364586	7366524	1461	W	Contig84.66	6195	8133	-
LG1	7366525	7367090	1462	N	566	scaffold	yes	map
LG1	7367091	7367769	1463	W	Contig84.66	5518	6196	-
LG1	7367770	7368329	1464	N	560	scaffold	yes	map
LG1	7368330	7369720	1465	W	Contig84.66	3886	5276	-
LG1	7369721	7369743	1466	N	23	scaffold	yes	map
LG1	7369744	7370327	1467	W	Contig84.66	2890	3473	-
LG1	7370328	7370686	1468	N	359	scaffold	yes	map
LG1	7370687	7372681	1469	W	Contig84.66	717	2711	-
LG1	7372682	7373350	1470	N	669	scaffold	yes	map
LG1	7373351	7374496	1471	W	Contig84.65	296	1441	-
LG1	7374497	7385004	1472	N	10508	scaffold	yes	map
LG1	7385005	7388157	1473	W	Contig84.63	2679	5831	-
LG1	7388158	7388388	1474	N	231	scaffold	yes	map
LG1	7388389	7389634	1475	W	Contig84.63	1433	2678	-
LG1	7389635	7396328	1476	N	6694	scaffold	yes	map
LG1	7396329	7397760	1477	W	Contig84.63	1	1432	-
LG1	7397761	7397810	1478	N	50	scaffold	yes	map
LG1	7397811	7401438	1479	W	Contig84.62	14391	18018	-
LG1	7401439	7402373	1480	N	935	scaffold	yes	map
LG1	7402374	7415982	1481	W	Contig84.62	56	13664	-
LG1	7415983	7421520	1482	N	5538	scaffold	yes	map
LG1	7421521	7425612	1483	W	Contig84.61	45205	49296	-
LG1	7425613	7425783	1484	N	171	scaffold	yes	map
LG1	7425784	7470128	1485	W	Contig84.61	860	45204	-
LG1	7470129	7470152	1486	N	24	scaffold	yes	map
LG1	7470153	7477701	1487	W	Contig84.60	27790	35338	-
LG1	7477702	7484466	1488	N	6765	scaffold	yes	map
LG1	7484467	7487929	1489	W	Contig84.60	17320	20782	-
LG1	7487930	7488237	1490	N	308	scaffold	yes	map
LG1	7488238	7490636	1491	W	Contig84.60	14927	17325	-
LG1	7490637	7490746	1492	N	110	scaffold	yes	map
LG1	7490747	7495390	1493	W	Contig84.60	10305	14948	-
LG1	7495391	7495487	1494	N	97	scaffold	yes	map
LG1	7495488	7498042	1495	W	Contig84.60	7751	10305	-
LG1	7498043	7503872	1496	N	5830	scaffold	yes	map
LG1	7503873	7505013	1497	W	Contig84.60	1	1141	-
LG1	7505014	7507098	1498	N	2085	scaffold	yes	map
LG1	7507099	7509334	1499	W	Contig84.58	18211	20446	-
LG1	7509335	7509438	1500	N	104	scaffold	yes	map
LG1	7509439	7524098	1501	W	Contig84.58	3552	18211	-
LG1	7524099	7528034	1502	N	3936	scaffold	yes	map
LG1	7528035	7539276	1503	W	Contig84.57	89451	100692	-
LG1	7539277	7540049	1504	N	773	scaffold	yes	map
LG1	7540050	7552509	1505	W	Contig84.57	76330	88789	-
LG1	7552510	7552652	1506	N	143	scaffold	yes	map
LG1	7552653	7561339	1507	W	Contig84.57	67345	76031	-
LG1	7561340	7561510	1508	N	171	scaffold	yes	map
LG1	7561511	7571826	1509	W	Contig84.57	56991	67306	-
LG1	7571827	7576500	1510	N	4674	scaffold	yes	map
LG1	7576501	7589134	1511	W	Contig84.57	39904	52537	-
LG1	7589135	7589837	1512	N	703	scaffold	yes	map
LG1	7589838	7614720	1513	W	Contig84.57	14959	39841	-
LG1	7614721	7615148	1514	N	428	scaffold	yes	map
LG1	7615149	7616330	1515	W	Contig84.57	13771	14952	-
LG1	7616331	7617012	1516	N	682	scaffold	yes	map
LG1	7617013	7619695	1517	W	Contig84.57	11081	13763	-
LG1	7619696	7630886	1518	N	11191	scaffold	yes	map
LG1	7630887	7632768	1519	W	Contig84.56	1	1882	-
LG1	7632769	7659522	1520	N	26754	scaffold	yes	map
LG1	7659523	7670752	1521	W	Contig84.55	10934	22163	-
LG1	7670753	7671017	1522	N	265	scaffold	yes	map
LG1	7671018	7676446	1523	W	Contig84.55	5454	10882	-
LG1	7676447	7676738	1524	N	292	scaffold	yes	map
LG1	7676739	7682203	1525	W	Contig84.55	1	5465	-
LG1	7682204	7683720	1526	N	1517	scaffold	yes	map
LG1	7683721	7684307	1527	W	Contig84.54	56	642	-
LG1	7684308	7685208	1528	N	901	scaffold	yes	map
LG1	7685209	7688396	1529	W	Contig84.53	60	3247	-
LG1	7688397	7701547	1530	N	13151	scaffold	yes	map
LG1	7701548	7725967	1531	W	Contig84.51	24576	48995	-
LG1	7725968	7726620	1532	N	653	scaffold	yes	map
LG1	7726621	7729780	1533	W	Contig84.51	21385	24544	-
LG1	7729781	7729979	1534	N	199	scaffold	yes	map
LG1	7729980	7740364	1535	W	Contig84.51	11008	21392	-
LG1	7740365	7740589	1536	N	225	scaffold	yes	map
LG1	7740590	7744248	1537	W	Contig84.51	7357	11015	-
LG1	7744249	7744740	1538	N	492	scaffold	yes	map
LG1	7744741	7747324	1539	W	Contig84.51	2988	5571	-
LG1	7747325	7747464	1540	N	140	scaffold	yes	map
LG1	7747465	7750440	1541	W	Contig84.51	3	2978	-
LG1	7750441	7775349	1542	N	24909	scaffold	yes	map
LG1	7775350	7785357	1543	W	Contig84.49	51666	61673	-
LG1	7785358	7787950	1544	N	2593	scaffold	yes	map
LG1	7787951	7825917	1545	W	Contig84.49	13701	51667	-
LG1	7825918	7825955	1546	N	38	scaffold	yes	map
LG1	7825956	7827163	1547	W	Contig84.49	12271	13478	-
LG1	7827164	7828296	1548	N	1133	scaffold	yes	map
LG1	7828297	7834025	1549	W	Contig84.49	5692	11420	-
LG1	7834026	7839509	1550	N	5484	scaffold	yes	map
LG1	7839510	7841280	1551	W	Contig84.47	46490	48260	-
LG1	7841281	7841392	1552	N	112	scaffold	yes	map
LG1	7841393	7842879	1553	W	Contig84.47	45002	46488	-
LG1	7842880	7846149	1554	N	3270	scaffold	yes	map
LG1	7846150	7860261	1555	W	Contig84.47	28653	42764	-
LG1	7860262	7860283	1556	N	22	scaffold	yes	map
LG1	7860284	7871406	1557	W	Contig84.47	17291	28413	-
LG1	7871407	7872888	1558	N	1482	scaffold	yes	map
LG1	7872889	7877163	1559	W	Contig84.47	12852	17126	-
LG1	7877164	7889954	1560	N	12791	scaffold	yes	map
LG1	7889955	7893606	1561	W	Contig84.46	21	3672	-
LG1	7893607	7893800	1562	N	194	scaffold	yes	map
LG1	7893801	7918050	1563	W	Contig84.45	16274	40523	-
LG1	7918051	7918152	1564	N	102	scaffold	yes	map
LG1	7918153	7922041	1565	W	Contig84.45	12385	16273	-
LG1	7922042	7922151	1566	N	110	scaffold	yes	map
LG1	7922152	7923188	1567	W	Contig84.45	11340	12376	-
LG1	7923189	7930335	1568	N	7147	scaffold	yes	map
LG1	7930336	7934225	1569	W	Contig84.45	60	3949	-
LG1	7934226	7936631	1570	N	2406	scaffold	yes	map
LG1	7936632	7946490	1571	W	Contig84.44	261	10119	-
LG1	7946491	7947672	1572	N	1182	scaffold	yes	map
LG1	7947673	7954837	1573	W	Contig84.43	1	7165	-
LG1	7954838	7954950	1574	N	113	scaffold	yes	map
LG1	7954951	7962435	1575	W	Contig84.42	55535	63019	-
LG1	7962436	7964808	1576	N	2373	scaffold	yes	map
LG1	7964809	7968350	1577	W	Contig84.42	48236	51777	-
LG1	7968351	7968847	1578	N	497	scaffold	yes	map
LG1	7968848	7969862	1579	W	Contig84.42	47090	48104	-
LG1	7969863	7970360	1580	N	498	scaffold	yes	map
LG1	7970361	7971532	1581	W	Contig84.42	45921	47092	-
LG1	7971533	7972378	1582	N	846	scaffold	yes	map
LG1	7972379	7972884	1583	W	Contig84.42	45358	45863	-
LG1	7972885	7973022	1584	N	138	scaffold	yes	map
LG1	7973023	7976472	1585	W	Contig84.42	41903	45352	-
LG1	7976473	7976683	1586	N	211	scaffold	yes	map
LG1	7976684	7978587	1587	W	Contig84.42	40013	41916	-
LG1	7978588	8001853	1588	N	23266	scaffold	yes	map
LG1	8001854	8005562	1589	W	Contig84.42	12997	16705	-
LG1	8005563	8005694	1590	N	132	scaffold	yes	map
LG1	8005695	8018646	1591	W	Contig84.42	44	12995	-
LG1	8018647	8018894	1592	N	248	scaffold	yes	map
LG1	8018895	8021451	1593	W	Contig84.41	24801	27357	-
LG1	8021452	8021458	1594	N	7	scaffold	yes	map
LG1	8021459	8025918	1595	W	Contig84.41	19679	24138	-
LG1	8025919	8026034	1596	N	116	scaffold	yes	map
LG1	8026035	8031683	1597	W	Contig84.41	14057	19705	-
LG1	8031684	8036972	1598	N	5289	scaffold	yes	map
LG1	8036973	8045696	1599	W	Contig84.41	38	8761	-
LG1	8045697	8046474	1600	N	778	scaffold	yes	map
LG1	8046475	8053254	1601	W	Contig84.40	43878	50657	-
LG1	8053255	8053652	1602	N	398	scaffold	yes	map
LG1	8053653	8058865	1603	W	Contig84.40	38471	43683	-
LG1	8058866	8058998	1604	N	133	scaffold	yes	map
LG1	8058999	8076332	1605	W	Contig84.40	20970	38303	-
LG1	8076333	8077338	1606	N	1006	scaffold	yes	map
LG1	8077339	8087847	1607	W	Contig84.40	10479	20987	-
LG1	8087848	8087970	1608	N	123	scaffold	yes	map
LG1	8087971	8098434	1609	W	Contig84.40	1	10464	-
LG1	8098435	8124181	1610	N	25747	scaffold	yes	map
LG1	8124182	8128448	1611	W	Contig84.38	98588	102854	-
LG1	8128449	8128586	1612	N	138	scaffold	yes	map
LG1	8128587	8159084	1613	W	Contig84.38	67966	98463	-
LG1	8159085	8166928	1614	N	7844	scaffold	yes	map
LG1	8166929	8172814	1615	W	Contig84.38	54209	60094	-
LG1	8172815	8172948	1616	N	134	scaffold	yes	map
LG1	8172949	8189558	1617	W	Contig84.38	37646	54255	-
LG1	8189559	8189609	1618	N	51	scaffold	yes	map
LG1	8189610	8201964	1619	W	Contig84.38	22903	35257	-
LG1	8201965	8204636	1620	N	2672	scaffold	yes	map
LG1	8204637	8206611	1621	W	Contig84.38	20536	22510	-
LG1	8206612	8206871	1622	N	260	scaffold	yes	map
LG1	8206872	8220906	1623	W	Contig84.38	6520	20554	-
LG1	8220907	8221406	1624	N	500	scaffold	yes	map
LG1	8221407	8226056	1625	W	Contig84.38	1869	6518	-
LG1	8226057	8226446	1626	N	390	scaffold	yes	map
LG1	8226447	8228314	1627	W	Contig84.38	1	1868	-
LG1	8228315	8275814	1628	N	47500	scaffold	yes	map
LG1	8275815	8284971	1629	W	Contig84.37	76948	86104	-
LG1	8284972	8285176	1630	N	205	scaffold	yes	map
LG1	8285177	8304105	1631	W	Contig84.37	58082	77010	-
LG1	8304106	8331879	1632	N	27774	scaffold	yes	map
LG1	8331880	8344506	1633	W	Contig84.37	17576	30202	-
LG1	8344507	8347154	1634	N	2648	scaffold	yes	map
LG1	8347155	8354587	1635	W	Contig84.37	9243	16675	-
LG1	8354588	8354592	1636	N	5	scaffold	yes	map
LG1	8354593	8356239	1637	W	Contig84.37	7413	9059	-
LG1	8356240	8360133	1638	N	3894	scaffold	yes	map
LG1	8360134	8366531	1639	W	Contig84.37	148	6545	-
LG1	8366532	8366553	1640	N	22	scaffold	yes	map
LG1	8366554	8375935	1641	W	Contig84.36	71365	80746	-
LG1	8375936	8376150	1642	N	215	scaffold	yes	map
LG1	8376151	8382672	1643	W	Contig84.36	64843	71364	-
LG1	8382673	8394371	1644	N	11699	scaffold	yes	map
LG1	8394372	8396052	1645	W	Contig84.36	51236	52916	-
LG1	8396053	8397187	1646	N	1135	scaffold	yes	map
LG1	8397188	8402407	1647	W	Contig84.36	46022	51241	-
LG1	8402408	8402413	1648	N	6	scaffold	yes	map
LG1	8402414	8448113	1649	W	Contig84.36	54	45753	-
LG1	8448114	8448183	1650	N	70	scaffold	yes	map
LG1	8448184	8454891	1651	W	Contig84.35	75520	82227	-
LG1	8454892	8459920	1652	N	5029	scaffold	yes	map
LG1	8459921	8466123	1653	W	Contig84.35	68706	74908	-
LG1	8466124	8466148	1654	N	25	scaffold	yes	map
LG1	8466149	8485801	1655	W	Contig84.35	48921	68573	-
LG1	8485802	8500099	1656	N	14298	scaffold	yes	map
LG1	8500100	8505741	1657	W	Contig84.35	40133	45774	-
LG1	8505742	8506293	1658	N	552	scaffold	yes	map
LG1	8506294	8512578	1659	W	Contig84.35	33856	40140	-
LG1	8512579	8512908	1660	N	330	scaffold	yes	map
LG1	8512909	8514234	1661	W	Contig84.35	32541	33866	-
LG1	8514235	8514847	1662	N	613	scaffold	yes	map
LG1	8514848	8525577	1663	W	Contig84.35	21378	32107	-
LG1	8525578	8527488	1664	N	1911	scaffold	yes	map
LG1	8527489	8543632	1665	W	Contig84.35	2411	18554	-
LG1	8543633	8543654	1666	N	22	scaffold	yes	map
LG1	8543655	8545841	1667	W	Contig84.35	1	2187	-
LG1	8545842	8546206	1668	N	365	scaffold	yes	map
LG1	8546207	8560956	1669	W	Contig84.33	45070	59819	-
LG1	8560957	8561632	1670	N	676	scaffold	yes	map
LG1	8561633	8562880	1671	W	Contig84.33	43555	44802	-
LG1	8562881	8565844	1672	N	2964	scaffold	yes	map
LG1	8565845	8571539	1673	W	Contig84.33	34879	40573	-
LG1	8571540	8571933	1674	N	394	scaffold	yes	map
LG1	8571934	8578963	1675	W	Contig84.33	27780	34809	-
LG1	8578964	8579174	1676	N	211	scaffold	yes	map
LG1	8579175	8583942	1677	W	Contig84.33	23008	27775	-
LG1	8583943	8591679	1678	N	7737	scaffold	yes	map
LG1	8591680	8603723	1679	W	Contig84.33	2924	14967	-
LG1	8603724	8605810	1680	N	2087	scaffold	yes	map
LG1	8605811	8607061	1681	W	Contig84.25	41	1291	-
LG1	8607062	8609217	1682	N	2156	scaffold	yes	map
LG1	8609218	8611056	1683	W	Contig84.31	1	1839	-
LG1	8611057	8650114	1684	N	39058	scaffold	yes	map
LG1	8650115	8652414	1685	W	Contig84.24	1	2300	-
LG1	8652415	8667293	1686	N	14879	scaffold	yes	map
LG1	8667294	8669890	1687	W	Contig84.20	1510	4106	-
LG1	8669891	8670175	1688	N	285	scaffold	yes	map
LG1	8670176	8671405	1689	W	Contig84.20	3	1232	-
LG1	8671406	8671853	1690	N	448	scaffold	yes	map
LG1	8671854	8690415	1691	W	Contig84.19	1	18562	-
LG1	8690416	8690449	1692	N	34	scaffold	yes	map
LG1	8690450	8697040	1693	W	Contig84.18	609	7199	-
LG1	8697041	8703581	1694	N	6541	scaffold	yes	map
LG1	8703582	8723580	1695	W	Contig84.17	95	20093	-
LG1	8723581	8727917	1696	N	4337	scaffold	yes	map
LG1	8727918	8737896	1697	W	Contig84.16	5456	15434	-
LG1	8737897	8738196	1698	N	300	scaffold	yes	map
LG1	8738197	8743545	1699	W	Contig84.16	56	5404	-
LG1	8743546	8743586	1700	N	41	scaffold	yes	map
LG1	8743587	8757429	1701	W	Contig84.15	65802	79644	-
LG1	8757430	8757490	1702	N	61	scaffold	yes	map
LG1	8757491	8761439	1703	W	Contig84.15	61677	65625	-
LG1	8761440	8761672	1704	N	233	scaffold	yes	map
LG1	8761673	8770424	1705	W	Contig84.15	52925	61676	-
LG1	8770425	8770611	1706	N	187	scaffold	yes	map
LG1	8770612	8777276	1707	W	Contig84.15	46261	52925	-
LG1	8777277	8777713	1708	N	437	scaffold	yes	map
LG1	8777714	8801369	1709	W	Contig84.15	22605	46260	-
LG1	8801370	8803162	1710	N	1793	scaffold	yes	map
LG1	8803163	8824165	1711	W	Contig84.15	1613	22615	-
LG1	8824166	8824685	1712	N	520	scaffold	yes	map
LG1	8824686	8826241	1713	W	Contig84.15	57	1612	-
LG1	8826242	8833037	1714	N	6796	scaffold	yes	map
LG1	8833038	8837667	1715	W	Contig84.14	1333	5962	-
LG1	8837668	8841271	1716	N	3604	scaffold	yes	map
LG1	8841272	8873233	1717	W	Contig84.13	22210	54171	-
LG1	8873234	8877652	1718	N	4419	scaffold	yes	map
LG1	8877653	8882011	1719	W	Contig84.13	13026	17384	-
LG1	8882012	8882099	1720	N	88	scaffold	yes	map
LG1	8882100	8895120	1721	W	Contig84.13	6	13026	-
LG1	8895121	8895127	1722	N	7	scaffold	yes	map
LG1	8895128	8900845	1723	W	Contig84.12	7775	13492	-
LG1	8900846	8901079	1724	N	234	scaffold	yes	map
LG1	8901080	8908857	1725	W	Contig84.12	1	7778	-
LG1	8908858	8909952	1726	N	1095	scaffold	yes	map
LG1	8909953	8924834	1727	W	Contig84.11	8	14889	-
LG1	8924835	8924837	1728	N	3	scaffold	yes	map
LG1	8924838	8926148	1729	W	Contig84.10	516	1826	-
LG1	8926149	8926579	1730	N	431	scaffold	yes	map
LG1	8926580	8935168	1731	W	Contig84.9	46053	54641	-
LG1	8935169	8935173	1732	N	5	scaffold	yes	map
LG1	8935174	8945436	1733	W	Contig84.9	35539	45801	-
LG1	8945437	8947049	1734	N	1613	scaffold	yes	map
LG1	8947050	8965187	1735	W	Contig84.9	17406	35543	-
LG1	8965188	8965191	1736	N	4	scaffold	yes	map
LG1	8965192	8967347	1737	W	Contig84.9	14965	17120	-
LG1	8967348	8967592	1738	N	245	scaffold	yes	map
LG1	8967593	8981844	1739	W	Contig84.9	712	14963	-
LG1	8981845	8982519	1740	N	675	scaffold	yes	map
LG1	8982520	8989702	1741	W	Contig84.8	1	7183	-
LG1	8989703	8989724	1742	N	22	scaffold	yes	map
LG1	8989725	8990771	1743	W	Contig84.7	153207	154253	-
LG1	8990772	8991718	1744	N	947	scaffold	yes	map
LG1	8991719	9026331	1745	W	Contig84.7	118050	152662	-
LG1	9026332	9026450	1746	N	119	scaffold	yes	map
LG1	9026451	9030232	1747	W	Contig84.7	114269	118050	-
LG1	9030233	9031082	1748	N	850	scaffold	yes	map
LG1	9031083	9034721	1749	W	Contig84.7	110635	114273	-
LG1	9034722	9035060	1750	N	339	scaffold	yes	map
LG1	9035061	9055940	1751	W	Contig84.7	89757	110636	-
LG1	9055941	9058666	1752	N	2726	scaffold	yes	map
LG1	9058667	9060370	1753	W	Contig84.7	85087	86790	-
LG1	9060371	9060376	1754	N	6	scaffold	yes	map
LG1	9060377	9068258	1755	W	Contig84.7	76981	84862	-
LG1	9068259	9068386	1756	N	128	scaffold	yes	map
LG1	9068387	9114479	1757	W	Contig84.7	30885	76977	-
LG1	9114480	9114725	1758	N	246	scaffold	yes	map
LG1	9114726	9124835	1759	W	Contig84.7	20780	30889	-
LG1	9124836	9124838	1760	N	3	scaffold	yes	map
LG1	9124839	9130125	1761	W	Contig84.7	15340	20626	-
LG1	9130126	9130234	1762	N	109	scaffold	yes	map
LG1	9130235	9141171	1763	W	Contig84.7	4396	15332	-
LG1	9141172	9141345	1764	N	174	scaffold	yes	map
LG1	9141346	9145682	1765	W	Contig84.7	60	4396	-
LG1	9145683	9188885	1766	N	43203	scaffold	yes	map
LG1	9188886	9192528	1767	W	Contig84.6	40088	43730	-
LG1	9192529	9192635	1768	N	107	scaffold	yes	map
LG1	9192636	9232712	1769	W	Contig84.6	10	40086	-
LG1	9232713	9234819	1770	N	2107	scaffold	yes	map
LG1	9234820	9246484	1771	W	Contig84.5	227	11891	-
LG1	9246485	9246494	1772	N	10	scaffold	yes	map
LG1	9246495	9260153	1773	W	Contig84.4	156885	170543	-
LG1	9260154	9260159	1774	N	6	scaffold	yes	map
LG1	9260160	9265044	1775	W	Contig84.4	151769	156653	-
LG1	9265045	9265491	1776	N	447	scaffold	yes	map
LG1	9265492	9307963	1777	W	Contig84.4	109299	151770	-
LG1	9307964	9308085	1778	N	122	scaffold	yes	map
LG1	9308086	9320534	1779	W	Contig84.4	96842	109290	-
LG1	9320535	9328426	1780	N	7892	scaffold	yes	map
LG1	9328427	9342301	1781	W	Contig84.4	74945	88819	-
LG1	9342302	9342468	1782	N	167	scaffold	yes	map
LG1	9342469	9356464	1783	W	Contig84.4	60967	74962	-
LG1	9356465	9357065	1784	N	601	scaffold	yes	map
LG1	9357066	9363945	1785	W	Contig84.4	54090	60969	-
LG1	9363946	9364074	1786	N	129	scaffold	yes	map
LG1	9364075	9374234	1787	W	Contig84.4	43931	54090	-
LG1	9374235	9374406	1788	N	172	scaffold	yes	map
LG1	9374407	9386410	1789	W	Contig84.4	31238	43241	-
LG1	9386411	9386872	1790	N	462	scaffold	yes	map
LG1	9386873	9391532	1791	W	Contig84.4	26566	31225	-
LG1	9391533	9391636	1792	N	104	scaffold	yes	map
LG1	9391637	9418148	1793	W	Contig84.4	61	26572	-
LG1	9418149	9421977	1794	N	3829	scaffold	yes	map
LG1	9421978	9429180	1795	W	Contig84.3	139123	146325	-
LG1	9429181	9429190	1796	N	10	scaffold	yes	map
LG1	9429191	9448659	1797	W	Contig84.3	119455	138923	-
LG1	9448660	9448783	1798	N	124	scaffold	yes	map
LG1	9448784	9466086	1799	W	Contig84.3	102155	119457	-
LG1	9466087	9466289	1800	N	203	scaffold	yes	map
LG1	9466290	9488397	1801	W	Contig84.3	80080	102187	-
LG1	9488398	9488420	1802	N	23	scaffold	yes	map
LG1	9488421	9492838	1803	W	Contig84.3	75451	79868	-
LG1	9492839	9493022	1804	N	184	scaffold	yes	map
LG1	9493023	9495925	1805	W	Contig204.1	5	2907	+
LG1	9495926	9496866	1806	N	941	scaffold	yes	map
LG1	9496867	9530142	1807	W	Contig204.1	2893	36168	+
LG1	9530143	9530464	1808	N	322	scaffold	yes	map
LG1	9530465	9532558	1809	W	Contig204.1	36150	38243	+
LG1	9532559	9539716	1810	N	7158	scaffold	yes	map
LG1	9539717	9554484	1811	W	Contig204.1	41318	56085	+
LG1	9554485	9555175	1812	N	691	scaffold	yes	map
LG1	9555176	9575190	1813	W	Contig204.1	56087	76101	+
LG1	9575191	9578921	1814	N	3731	scaffold	yes	map
LG1	9578922	9619028	1815	W	Contig204.1	81125	121231	+
LG1	9619029	9623248	1816	N	4220	scaffold	yes	map
LG1	9623249	9638348	1817	W	Contig204.1	121231	136330	+
LG1	9638349	9638477	1818	N	129	scaffold	yes	map
LG1	9638478	9670125	1819	W	Contig204.1	137138	168785	+
LG1	9670126	9671391	1820	N	1266	scaffold	yes	map
LG1	9671392	9672758	1821	W	Contig204.3	241	1607	+
LG1	9672759	9672849	1822	N	91	scaffold	yes	map
LG1	9672850	9704143	1823	W	Contig204.3	1609	32902	+
LG1	9704144	9704375	1824	N	232	scaffold	yes	map
LG1	9704376	9709346	1825	W	Contig204.3	32900	37870	+
LG1	9709347	9709487	1826	N	141	scaffold	yes	map
LG1	9709488	9771805	1827	W	Contig204.3	37870	100187	+
LG1	9771806	9771808	1828	N	3	scaffold	yes	map
LG1	9771809	9775183	1829	W	Contig204.3	100433	103807	+
LG1	9775184	9775205	1830	N	22	scaffold	yes	map
LG1	9775206	9778298	1831	W	Contig204.3	104152	107244	+
LG1	9778299	9778471	1832	N	173	scaffold	yes	map
LG1	9778472	9793897	1833	W	Contig204.3	107261	122686	+
LG1	9793898	9794295	1834	N	398	scaffold	yes	map
LG1	9794296	9806758	1835	W	Contig204.3	123210	135672	+
LG1	9806759	9807041	1836	N	283	scaffold	yes	map
LG1	9807042	9809834	1837	W	Contig204.3	135655	138447	+
LG1	9809835	9810001	1838	N	167	scaffold	yes	map
LG1	9810002	9820443	1839	W	Contig204.3	138447	148888	+
LG1	9820444	9849728	1840	N	29285	scaffold	yes	map
LG1	9849729	9879226	1841	W	Contig204.4	29145	58642	+
LG1	9879227	9879486	1842	N	260	scaffold	yes	map
LG1	9879487	9890524	1843	W	Contig204.4	58662	69699	+
LG1	9890525	9890897	1844	N	373	scaffold	yes	map
LG1	9890898	9898858	1845	W	Contig204.4	69720	77680	+
LG1	9898859	9900551	1846	N	1693	scaffold	yes	map
LG1	9900552	9911036	1847	W	Contig204.4	77700	88184	+
LG1	9911037	9911278	1848	N	242	scaffold	yes	map
LG1	9911279	9918571	1849	W	Contig204.4	88166	95458	+
LG1	9918572	9918676	1850	N	105	scaffold	yes	map
LG1	9918677	9921686	1851	W	Contig204.4	95458	98467	+
LG1	9921687	9921943	1852	N	257	scaffold	yes	map
LG1	9921944	9923824	1853	W	Contig204.4	98466	100346	+
LG1	9923825	9924020	1854	N	196	scaffold	yes	map
LG1	9924021	9924793	1855	W	Contig204.4	100350	101122	+
LG1	9924794	9925017	1856	N	224	scaffold	yes	map
LG1	9925018	9958530	1857	W	Contig204.4	101147	134659	+
LG1	9958531	9958545	1858	N	15	scaffold	yes	map
LG1	9958546	9970856	1859	W	Contig204.4	134831	147141	+
LG1	9970857	9970994	1860	N	138	scaffold	yes	map
LG1	9970995	9980650	1861	W	Contig204.6	1	9656	+
LG1	9980651	9981080	1862	N	430	scaffold	yes	map
LG1	9981081	9987981	1863	W	Contig204.6	9665	16565	+
LG1	9987982	9988085	1864	N	104	scaffold	yes	map
LG1	9988086	9988823	1865	W	Contig204.6	16565	17302	+
LG1	9988824	9988841	1866	N	18	scaffold	yes	map
LG1	9988842	10008734	1867	W	Contig204.6	17498	37390	+
LG1	10008735	10014865	1868	N	6131	scaffold	yes	map
LG1	10014866	10024247	1869	W	Contig204.7	4640	14021	+
LG1	10024248	10025249	1870	N	1002	scaffold	yes	map
LG1	10025250	10050113	1871	W	Contig204.7	14022	38885	+
LG1	10050114	10051115	1872	N	1002	scaffold	yes	map
LG1	10051116	10052424	1873	W	Contig204.7	38888	40196	+
LG1	10052425	10052943	1874	N	519	scaffold	yes	map
LG1	10052944	10061740	1875	W	Contig204.7	40259	49055	+
LG1	10061741	10080481	1876	N	18741	scaffold	yes	map
LG1	10080482	10092848	1877	W	Contig204.7	66777	79143	+
LG1	10092849	10095843	1878	N	2995	scaffold	yes	map
LG1	10095844	10099769	1879	W	Contig204.8	2509	6434	+
LG1	10099770	10099919	1880	N	150	scaffold	yes	map
LG1	10099920	10112023	1881	W	Contig204.8	6491	18594	+
LG1	10112024	10112185	1882	N	162	scaffold	yes	map
LG1	10112186	10115925	1883	W	Contig204.8	18577	22316	+
LG1	10115926	10115931	1884	N	6	scaffold	yes	map
LG1	10115932	10119423	1885	W	Contig204.8	22538	26029	+
LG1	10119424	10119665	1886	N	242	scaffold	yes	map
LG1	10119666	10133313	1887	W	Contig204.8	26028	39675	+
LG1	10133314	10133878	1888	N	565	scaffold	yes	map
LG1	10133879	10135202	1889	W	Contig204.9	49	1372	+
LG1	10135203	10135372	1890	N	170	scaffold	yes	map
LG1	10135373	10155538	1891	W	Contig204.9	1380	21545	+
LG1	10155539	10155560	1892	N	22	scaffold	yes	map
LG1	10155561	10164542	1893	W	Contig204.9	21860	30841	+
LG1	10164543	10165776	1894	N	1234	scaffold	yes	map
LG1	10165777	10197560	1895	W	Contig204.9	30828	62611	+
LG1	10197561	10197751	1896	N	191	scaffold	yes	map
LG1	10197752	10215573	1897	W	Contig204.10	1	17822	+
LG1	10215574	10216323	1898	N	750	scaffold	yes	map
LG1	10216324	10236588	1899	W	Contig204.11	64	20328	+
LG1	10236589	10236740	1900	N	152	scaffold	yes	map
LG1	10236741	10240583	1901	W	Contig204.11	20328	24170	+
LG1	10240584	10240870	1902	N	287	scaffold	yes	map
LG1	10240871	10337644	1903	W	Contig204.11	24168	120941	+
LG1	10337645	10337833	1904	N	189	scaffold	yes	map
LG1	10337834	10351598	1905	W	Contig188.1	1	13765	+
LG1	10351599	10357176	1906	N	5578	scaffold	yes	map
LG1	10357177	10358325	1907	W	Contig188.1	19854	21002	+
LG1	10358326	10358710	1908	N	385	scaffold	yes	map
LG1	10358711	10361348	1909	W	Contig188.1	20999	23636	+
LG1	10361349	10366380	1910	N	5032	scaffold	yes	map
LG1	10366381	10374505	1911	W	Contig188.1	24340	32464	+
LG1	10374506	10374711	1912	N	206	scaffold	yes	map
LG1	10374712	10388185	1913	W	Contig188.1	32457	45930	+
LG1	10388186	10390857	1914	N	2672	scaffold	yes	map
LG1	10390858	10393572	1915	W	Contig188.2	57	2771	+
LG1	10393573	10419598	1916	N	26026	scaffold	yes	map
LG1	10419599	10442996	1917	W	Contig188.4	114	23511	+
LG1	10442997	10456395	1918	N	13399	scaffold	yes	map
LG1	10456396	10458555	1919	W	Contig188.4	23519	25678	+
LG1	10458556	10459095	1920	N	540	scaffold	yes	map
LG1	10459096	10467245	1921	W	Contig188.4	26257	34406	+
LG1	10467246	10467250	1922	N	5	scaffold	yes	map
LG1	10467251	10469611	1923	W	Contig188.5	2	2362	+
LG1	10469612	10470035	1924	N	424	scaffold	yes	map
LG1	10470036	10485755	1925	W	Contig188.5	2362	18081	+
LG1	10485756	10485887	1926	N	132	scaffold	yes	map
LG1	10485888	10504978	1927	W	Contig188.5	18082	37172	+
LG1	10504979	10505659	1928	N	681	scaffold	yes	map
LG1	10505660	10526992	1929	W	Contig188.5	37172	58504	+
LG1	10526993	10527220	1930	N	228	scaffold	yes	map
LG1	10527221	10538914	1931	W	Contig188.5	58512	70205	+
LG1	10538915	10539376	1932	N	462	scaffold	yes	map
LG1	10539377	10548821	1933	W	Contig188.6	507	9951	+
LG1	10548822	10550109	1934	N	1288	scaffold	yes	map
LG1	10550110	10557196	1935	W	Contig188.6	10010	17096	+
LG1	10557197	10558017	1936	N	821	scaffold	yes	map
LG1	10558018	10598536	1937	W	Contig188.6	17161	57679	+
LG1	10598537	10599159	1938	N	623	scaffold	yes	map
LG1	10599160	10618030	1939	W	Contig188.6	57672	76542	+
LG1	10618031	10619110	1940	N	1080	scaffold	yes	map
LG1	10619111	10624186	1941	W	Contig188.6	76615	81690	+
LG1	10624187	10628569	1942	N	4383	scaffold	yes	map
LG1	10628570	10633306	1943	W	Contig188.6	86744	91480	+
LG1	10633307	10636189	1944	N	2883	scaffold	yes	map
LG1	10636190	10645942	1945	W	Contig188.6	95061	104813	+
LG1	10645943	10646814	1946	N	872	scaffold	yes	map
LG1	10646815	10654889	1947	W	Contig188.6	104813	112887	+
LG1	10654890	10655296	1948	N	407	scaffold	yes	map
LG1	10655297	10663763	1949	W	Contig188.7	1	8467	+
LG1	10663764	10664263	1950	N	500	scaffold	yes	map
LG1	10664264	10699566	1951	W	Contig188.7	8440	43742	+
LG1	10699567	10699822	1952	N	256	scaffold	yes	map
LG1	10699823	10721572	1953	W	Contig188.8	6520	28269	+
LG1	10721573	10721674	1954	N	102	scaffold	yes	map
LG1	10721675	10759709	1955	W	Contig188.8	28400	66434	+
LG1	10759710	10759966	1956	N	257	scaffold	yes	map
LG1	10759967	10783308	1957	W	Contig188.8	66440	89781	+
LG1	10783309	10783446	1958	N	138	scaffold	yes	map
LG1	10783447	10784801	1959	W	Contig188.8	89792	91146	+
LG1	10784802	10785735	1960	N	934	scaffold	yes	map
LG1	10785736	10799646	1961	W	Contig188.8	91140	105050	+
LG1	10799647	10800154	1962	N	508	scaffold	yes	map
LG1	10800155	10817938	1963	W	Contig188.8	105179	122962	+
LG1	10817939	10818187	1964	N	249	scaffold	yes	map
LG1	10818188	10828457	1965	W	Contig188.8	122963	133232	+
LG1	10828458	10833300	1966	N	4843	scaffold	yes	map
LG1	10833301	10863012	1967	W	Contig188.8	141407	171118	+
LG1	10863013	10863383	1968	N	371	scaffold	yes	map
LG1	10863384	10864669	1969	W	Contig188.8	171387	172672	+
LG1	10864670	10865288	1970	N	619	scaffold	yes	map
LG1	10865289	10888509	1971	W	Contig188.8	172665	195885	+
LG1	10888510	10889768	1972	N	1259	scaffold	yes	map
LG1	10889769	10893041	1973	W	Contig188.10	6	3278	+
LG1	10893042	10893210	1974	N	169	scaffold	yes	map
LG1	10893211	10916760	1975	W	Contig188.10	3278	26827	+
LG1	10916761	10917218	1976	N	458	scaffold	yes	map
LG1	10917219	10951094	1977	W	Contig188.10	27287	61162	+
LG1	10951095	10951341	1978	N	247	scaffold	yes	map
LG1	10951342	10952282	1979	W	Contig188.11	1	941	+
LG1	10952283	10953484	1980	N	1202	scaffold	yes	map
LG1	10953485	10958241	1981	W	Contig188.11	1089	5845	+
LG1	10958242	10965365	1982	N	7124	scaffold	yes	map
LG1	10965366	11002707	1983	W	Contig188.12	11519	48860	+
LG1	11002708	11003244	1984	N	537	scaffold	yes	map
LG1	11003245	11014305	1985	W	Contig188.12	49303	60363	+
LG1	11014306	11014455	1986	N	150	scaffold	yes	map
LG1	11014456	11034463	1987	W	Contig188.12	60477	80484	+
LG1	11034464	11034630	1988	N	167	scaffold	yes	map
LG1	11034631	11042495	1989	W	Contig188.12	80481	88345	+
LG1	11042496	11042721	1990	N	226	scaffold	yes	map
LG1	11042722	11050506	1991	W	Contig188.12	88338	96122	+
LG1	11050507	11050618	1992	N	112	scaffold	yes	map
LG1	11050619	11061505	1993	W	Contig188.12	96123	107009	+
LG1	11061506	11063164	1994	N	1659	scaffold	yes	map
LG1	11063165	11113541	1995	W	Contig188.12	108114	158490	+
LG1	11113542	11113947	1996	N	406	scaffold	yes	map
LG1	11113948	11127515	1997	W	Contig188.14	1	13568	+
LG1	11127516	11127734	1998	N	219	scaffold	yes	map
LG1	11127735	11143681	1999	W	Contig188.14	13572	29518	+
LG1	11143682	11144100	2000	N	419	scaffold	yes	map
[truncated: 146,756 more rows]
