# Supplementary material for: X. couchianus and X. hellerii genome models provide genomic variation insight among Xiphophorus species
Source: BMC Genomics. 2016 Jan 7;17:37. doi: 10.1186/s12864-015-2361-z (PMC4705583; doi:10.1186/s12864-015-2361-z)
Supplement: Additional file 9: — An AGP file describes the assembly of chromosomes X. hellerii from contigs. (AGP 11213 kb) [file 12864_2015_2361_MOESM9_ESM.agp]

LG1	1	7773	1	W	Contig1936.1	61	7833	+
LG1	7774	8449	2	N	676	scaffold	yes	map
LG1	8450	9964	3	W	Contig1936.1	8165	9679	+
LG1	9965	10079	4	N	115	scaffold	yes	map
LG1	10080	17767	5	W	Contig162.84	2592	10279	-
LG1	17768	17901	6	N	134	scaffold	yes	map
LG1	17902	20490	7	W	Contig162.84	4	2592	-
LG1	20491	28125	8	N	7635	scaffold	yes	map
LG1	28126	31021	9	W	Contig162.81	8502	11397	-
LG1	31022	39483	10	N	8462	scaffold	yes	map
LG1	39484	47231	11	W	Contig162.79	24	7771	-
LG1	47232	47477	12	N	246	scaffold	yes	map
LG1	47478	48477	13	W	Contig162.78	27798	28797	-
LG1	48478	48538	14	N	61	scaffold	yes	map
LG1	48539	51040	15	W	Contig162.78	25104	27605	-
LG1	51041	51060	16	N	20	scaffold	yes	map
LG1	51061	56394	17	W	Contig162.78	19560	24893	-
LG1	56395	57850	18	N	1456	scaffold	yes	map
LG1	57851	77406	19	W	Contig162.78	4	19559	-
LG1	77407	77603	20	N	197	scaffold	yes	map
LG1	77604	83247	21	W	Contig162.77	11842	17485	-
LG1	83248	84228	22	N	981	scaffold	yes	map
LG1	84229	95932	23	W	Contig162.77	5	11708	-
LG1	95933	99156	24	N	3224	scaffold	yes	map
LG1	99157	100211	25	W	Contig162.75	685	1739	-
LG1	100212	102627	26	N	2416	scaffold	yes	map
LG1	102628	124435	27	W	Contig162.74	1312	23119	-
LG1	124436	124592	28	N	157	scaffold	yes	map
LG1	124593	125903	29	W	Contig162.74	1	1311	-
LG1	125904	126040	30	N	137	scaffold	yes	map
LG1	126041	132189	31	W	Contig162.73	8311	14459	-
LG1	132190	132205	32	N	16	scaffold	yes	map
LG1	132206	136401	33	W	Contig162.73	3880	8075	-
LG1	136402	140113	34	N	3712	scaffold	yes	map
LG1	140114	146823	35	W	Contig162.72	2944	9653	-
LG1	146824	147828	36	N	1005	scaffold	yes	map
LG1	147829	150448	37	W	Contig162.72	1	2620	-
LG1	150449	150963	38	N	515	scaffold	yes	map
LG1	150964	154790	39	W	Contig162.71	2576	6402	-
LG1	154791	154968	40	N	178	scaffold	yes	map
LG1	154969	157519	41	W	Contig162.71	26	2576	-
LG1	157520	158596	42	N	1077	scaffold	yes	map
LG1	158597	163478	43	W	Contig162.70	28	4909	-
LG1	163479	163497	44	N	19	scaffold	yes	map
LG1	163498	166990	45	W	Contig162.69	1	3493	-
LG1	166991	167781	46	N	791	scaffold	yes	map
LG1	167782	169923	47	W	Contig162.68	580	2721	-
LG1	169924	170718	48	N	795	scaffold	yes	map
LG1	170719	176602	49	W	Contig162.66	5327	11210	-
LG1	176603	181801	50	N	5199	scaffold	yes	map
LG1	181802	185099	51	W	Contig162.65	28444	31741	-
LG1	185100	185272	52	N	173	scaffold	yes	map
LG1	185273	194936	53	W	Contig162.65	18779	28442	-
LG1	194937	199890	54	N	4954	scaffold	yes	map
LG1	199891	216369	55	W	Contig162.65	31	16509	-
LG1	216370	216720	56	N	351	scaffold	yes	map
LG1	216721	223696	57	W	Contig162.63	19237	26212	-
LG1	223697	248497	58	N	24801	scaffold	yes	map
LG1	248498	258150	59	W	Contig162.61	102	9754	-
LG1	258151	283334	60	N	25184	scaffold	yes	map
LG1	283335	284681	61	W	Contig162.59	49228	50574	-
LG1	284682	285035	62	N	354	scaffold	yes	map
LG1	285036	287939	63	W	Contig162.59	46295	49198	-
LG1	287940	289778	64	N	1839	scaffold	yes	map
LG1	289779	295031	65	W	Contig162.59	39316	44568	-
LG1	295032	295118	66	N	87	scaffold	yes	map
LG1	295119	319803	67	W	Contig162.59	14431	39115	-
LG1	319804	319979	68	N	176	scaffold	yes	map
LG1	319980	334401	69	W	Contig162.59	10	14431	-
LG1	334402	334409	70	N	8	scaffold	yes	map
LG1	334410	340817	71	W	Contig162.58	11259	17666	-
LG1	340818	340988	72	N	171	scaffold	yes	map
LG1	340989	352246	73	W	Contig162.58	1	11258	-
LG1	352247	370401	74	N	18155	scaffold	yes	map
LG1	370402	382710	75	W	Contig162.57	99	12407	-
LG1	382711	397261	76	N	14551	scaffold	yes	map
LG1	397262	402928	77	W	Contig162.55	1971	7637	-
LG1	402929	403060	78	N	132	scaffold	yes	map
LG1	403061	404931	79	W	Contig162.55	102	1972	-
LG1	404932	405609	80	N	678	scaffold	yes	map
LG1	405610	417302	81	W	Contig162.53	1	11693	-
LG1	417303	417393	82	N	91	scaffold	yes	map
LG1	417394	418552	83	W	Contig162.52	1	1159	-
LG1	418553	418661	84	N	109	scaffold	yes	map
LG1	418662	420732	85	W	Contig162.51	12016	14086	-
LG1	420733	423338	86	N	2606	scaffold	yes	map
LG1	423339	423853	87	W	Contig162.51	9157	9671	-
LG1	423854	424858	88	N	1005	scaffold	yes	map
LG1	424859	430190	89	W	Contig162.51	3822	9153	-
LG1	430191	431489	90	N	1299	scaffold	yes	map
LG1	431490	433951	91	W	Contig162.51	63	2524	-
LG1	433952	434689	92	N	738	scaffold	yes	map
LG1	434690	443680	93	W	Contig162.50	656	9646	-
LG1	443681	443690	94	N	10	scaffold	yes	map
LG1	443691	445255	95	W	Contig162.49	33974	35538	-
LG1	445256	451454	96	N	6199	scaffold	yes	map
LG1	451455	462537	97	W	Contig162.49	16159	27241	-
LG1	462538	462641	98	N	104	scaffold	yes	map
LG1	462642	465362	99	W	Contig162.49	13437	16157	-
LG1	465363	465461	100	N	99	scaffold	yes	map
LG1	465462	471878	101	W	Contig162.49	7021	13437	-
LG1	471879	475158	102	N	3280	scaffold	yes	map
LG1	475159	482128	103	W	Contig162.49	55	7024	-
LG1	482129	482452	104	N	324	scaffold	yes	map
LG1	482453	484111	105	W	Contig162.48	207	1865	-
LG1	484112	485201	106	N	1090	scaffold	yes	map
LG1	485202	489810	107	W	Contig162.47	1280	5888	-
LG1	489811	490141	108	N	331	scaffold	yes	map
LG1	490142	491391	109	W	Contig162.47	1	1250	-
LG1	491392	491768	110	N	377	scaffold	yes	map
LG1	491769	505037	111	W	Contig162.45	66	13334	-
LG1	505038	516891	112	N	11854	scaffold	yes	map
LG1	516892	526758	113	W	Contig162.44	274	10140	-
LG1	526759	528387	114	N	1629	scaffold	yes	map
LG1	528388	532168	115	W	Contig162.42	6	3786	-
LG1	532169	532221	116	N	53	scaffold	yes	map
LG1	532222	536520	117	W	Contig162.41	6491	10789	-
LG1	536521	536522	118	N	2	scaffold	yes	map
LG1	536523	542881	119	W	Contig162.41	1	6359	-
LG1	542882	543680	120	N	799	scaffold	yes	map
LG1	543681	546159	121	W	Contig162.39	59974	62452	-
LG1	546160	548914	122	N	2755	scaffold	yes	map
LG1	548915	556100	123	W	Contig162.39	50735	57920	-
LG1	556101	563383	124	N	7283	scaffold	yes	map
LG1	563384	566046	125	W	Contig162.39	33645	36307	-
LG1	566047	566501	126	N	455	scaffold	yes	map
LG1	566502	568379	127	W	Contig162.39	31744	33621	-
LG1	568380	569511	128	N	1132	scaffold	yes	map
LG1	569512	582685	129	W	Contig162.39	17594	30767	-
LG1	582686	582929	130	N	244	scaffold	yes	map
LG1	582930	584325	131	W	Contig162.39	16200	17595	-
LG1	584326	584491	132	N	166	scaffold	yes	map
LG1	584492	592386	133	W	Contig162.39	8298	16192	-
LG1	592387	596115	134	N	3729	scaffold	yes	map
LG1	596116	603603	135	W	Contig162.39	810	8297	-
LG1	603604	603609	136	N	6	scaffold	yes	map
LG1	603610	605483	137	W	Contig162.38	228	2101	-
LG1	605484	605533	138	N	50	scaffold	yes	map
LG1	605534	607209	139	W	Contig162.37	1	1676	-
LG1	607210	607679	140	N	470	scaffold	yes	map
LG1	607680	618789	141	W	Contig162.35	1766	12875	-
LG1	618790	618957	142	N	168	scaffold	yes	map
LG1	618958	620403	143	W	Contig162.35	324	1769	-
LG1	620404	620407	144	N	4	scaffold	yes	map
LG1	620408	622013	145	W	Contig162.34	1	1606	-
LG1	622014	625223	146	N	3210	scaffold	yes	map
LG1	625224	635543	147	W	Contig162.33	1	10320	-
LG1	635544	636254	148	N	711	scaffold	yes	map
LG1	636255	637191	149	W	Contig162.32	1	937	-
LG1	637192	637352	150	N	161	scaffold	yes	map
LG1	637353	638124	151	W	Contig162.31	8089	8860	-
LG1	638125	638130	152	N	6	scaffold	yes	map
LG1	638131	643227	153	W	Contig162.31	2584	7680	-
LG1	643228	643685	154	N	458	scaffold	yes	map
LG1	643686	645124	155	W	Contig162.31	1	1439	-
LG1	645125	645129	156	N	5	scaffold	yes	map
LG1	645130	646494	157	W	Contig162.30	4	1368	-
LG1	646495	646617	158	N	123	scaffold	yes	map
LG1	646618	649669	159	W	Contig162.29	1	3052	-
LG1	649670	650435	160	N	766	scaffold	yes	map
LG1	650436	665173	161	W	Contig162.27	1319	16056	-
LG1	665174	665519	162	N	346	scaffold	yes	map
LG1	665520	666546	163	W	Contig162.27	218	1244	-
LG1	666547	666788	164	N	242	scaffold	yes	map
LG1	666789	669153	165	W	Contig162.26	14789	17153	-
LG1	669154	669382	166	N	229	scaffold	yes	map
LG1	669383	676216	167	W	Contig162.26	7955	14788	-
LG1	676217	678988	168	N	2772	scaffold	yes	map
LG1	678989	681217	169	W	Contig162.26	3618	5846	-
LG1	681218	682270	170	N	1053	scaffold	yes	map
LG1	682271	685651	171	W	Contig162.26	179	3559	-
LG1	685652	686106	172	N	455	scaffold	yes	map
LG1	686107	687908	173	W	Contig162.25	1504	3305	-
LG1	687909	687910	174	N	2	scaffold	yes	map
LG1	687911	688586	175	W	Contig162.25	51	726	-
LG1	688587	746124	176	N	57538	scaffold	yes	map
LG1	746125	748717	177	W	Contig162.24	8307	10899	-
LG1	748718	749887	178	N	1170	scaffold	yes	map
LG1	749888	758131	179	W	Contig162.24	59	8302	-
LG1	758132	765332	180	N	7201	scaffold	yes	map
LG1	765333	769122	181	W	Contig162.23	52056	55845	-
LG1	769123	769128	182	N	6	scaffold	yes	map
LG1	769129	779745	183	W	Contig162.23	41233	51849	-
LG1	779746	788513	184	N	8768	scaffold	yes	map
LG1	788514	805955	185	W	Contig162.23	15026	32467	-
LG1	805956	819597	186	N	13642	scaffold	yes	map
LG1	819598	822883	187	W	Contig162.22	53	3338	-
LG1	822884	826273	188	N	3390	scaffold	yes	map
LG1	826274	827642	189	W	Contig162.20	1	1369	-
LG1	827643	827899	190	N	257	scaffold	yes	map
LG1	827900	834012	191	W	Contig162.18	1214	7326	-
LG1	834013	937712	192	N	103700	scaffold	yes	map
LG1	937713	949625	193	W	Contig162.17	7863	19775	-
LG1	949626	949742	194	N	117	scaffold	yes	map
LG1	949743	957534	195	W	Contig162.17	58	7849	-
LG1	957535	957538	196	N	4	scaffold	yes	map
LG1	957539	963206	197	W	Contig162.16	3015	8682	-
LG1	963207	963209	198	N	3	scaffold	yes	map
LG1	963210	965934	199	W	Contig162.16	44	2768	-
LG1	965935	966038	200	N	104	scaffold	yes	map
LG1	966039	969510	201	W	Contig162.15	5481	8952	-
LG1	969511	970601	202	N	1091	scaffold	yes	map
LG1	970602	975522	203	W	Contig162.15	1	4921	-
LG1	975523	976486	204	N	964	scaffold	yes	map
LG1	976487	980126	205	W	Contig162.14	4157	7796	-
LG1	980127	980361	206	N	235	scaffold	yes	map
LG1	980362	984182	207	W	Contig162.14	1	3821	-
LG1	984183	985618	208	N	1436	scaffold	yes	map
LG1	985619	1006212	209	W	Contig162.13	1	20594	-
LG1	1006213	1018425	210	N	12213	scaffold	yes	map
LG1	1018426	1025952	211	W	Contig162.12	1	7527	-
LG1	1025953	1026449	212	N	497	scaffold	yes	map
LG1	1026450	1028519	213	W	Contig162.11	20	2089	-
LG1	1028520	1028539	214	N	20	scaffold	yes	map
LG1	1028540	1029807	215	W	Contig162.10	1314	2581	-
LG1	1029808	1030152	216	N	345	scaffold	yes	map
LG1	1030153	1031863	217	W	Contig3361.1	26	1736	+
LG1	1031864	1032140	218	N	277	scaffold	yes	map
LG1	1032141	1034192	219	W	Contig3361.1	1736	3787	+
LG1	1034193	1038200	220	N	4008	scaffold	yes	map
LG1	1038201	1041727	221	W	Contig29.2	4811	8337	-
LG1	1041728	1042368	222	N	641	scaffold	yes	map
LG1	1042369	1043830	223	W	Contig29.2	3350	4811	-
LG1	1043831	1044201	224	N	371	scaffold	yes	map
LG1	1044202	1047547	225	W	Contig29.2	1	3346	-
LG1	1047548	1047687	226	N	140	scaffold	yes	map
LG1	1047688	1054386	227	W	Contig1790.1	1	6699	+
LG1	1054387	1055388	228	N	1002	scaffold	yes	map
LG1	1055389	1056426	229	W	Contig1790.1	6707	7744	+
LG1	1056427	1057428	230	N	1002	scaffold	yes	map
LG1	1057429	1060847	231	W	Contig1790.1	7745	11163	+
LG1	1060848	1060959	232	N	112	scaffold	yes	map
LG1	1060960	1061461	233	W	Contig564.1	1	502	+
LG1	1061462	1064303	234	N	2842	scaffold	yes	map
LG1	1064304	1070285	235	W	Contig564.3	1	5982	+
LG1	1070286	1070506	236	N	221	scaffold	yes	map
LG1	1070507	1071399	237	W	Contig564.4	1	893	+
LG1	1071400	1071513	238	N	114	scaffold	yes	map
LG1	1071514	1072288	239	W	Contig564.4	892	1666	+
LG1	1072289	1078987	240	N	6699	scaffold	yes	map
LG1	1078988	1080902	241	W	Contig564.6	1	1915	+
LG1	1080903	1084532	242	N	3630	scaffold	yes	map
LG1	1084533	1087588	243	W	Contig564.8	1	3056	+
LG1	1087589	1087630	244	N	42	scaffold	yes	map
LG1	1087631	1090813	245	W	Contig564.9	1	3183	+
LG1	1090814	1091680	246	N	867	scaffold	yes	map
LG1	1091681	1092158	247	W	Contig564.9	3181	3658	+
LG1	1092159	1093449	248	N	1291	scaffold	yes	map
LG1	1093450	1096022	249	W	Contig564.10	906	3478	+
LG1	1096023	1096088	250	N	66	scaffold	yes	map
LG1	1096089	1099055	251	W	Contig564.10	3469	6435	+
LG1	1099056	1106989	252	N	7934	scaffold	yes	map
LG1	1106990	1107982	253	W	Contig564.13	2822	3814	+
LG1	1107983	1108119	254	N	137	scaffold	yes	map
LG1	1108120	1108844	255	W	Contig564.13	3816	4540	+
LG1	1108845	1109191	256	N	347	scaffold	yes	map
LG1	1109192	1118302	257	W	Contig564.13	4536	13646	+
LG1	1118303	1118560	258	N	258	scaffold	yes	map
LG1	1118561	1120210	259	W	Contig564.13	13648	15297	+
LG1	1120211	1121363	260	N	1153	scaffold	yes	map
LG1	1121364	1123743	261	W	Contig564.16	1	2380	+
LG1	1123744	1128289	262	N	4546	scaffold	yes	map
LG1	1128290	1129399	263	W	Contig564.17	5043	6152	+
LG1	1129400	1131338	264	N	1939	scaffold	yes	map
LG1	1131339	1132924	265	W	Contig564.18	1	1586	+
LG1	1132925	1132926	266	N	2	scaffold	yes	map
LG1	1132927	1134337	267	W	Contig564.18	2046	3456	+
LG1	1134338	1138884	268	N	4547	scaffold	yes	map
LG1	1138885	1140494	269	W	Contig564.20	475	2084	+
LG1	1140495	1141598	270	N	1104	scaffold	yes	map
LG1	1141599	1142253	271	W	Contig564.22	59	713	+
LG1	1142254	1142258	272	N	5	scaffold	yes	map
LG1	1142259	1146007	273	W	Contig564.22	1062	4810	+
LG1	1146008	1152130	274	N	6123	scaffold	yes	map
LG1	1152131	1157197	275	W	Contig564.23	280	5346	+
LG1	1157198	1158408	276	N	1211	scaffold	yes	map
LG1	1158409	1161544	277	W	Contig564.24	1	3136	+
LG1	1161545	1165676	278	N	4132	scaffold	yes	map
LG1	1165677	1171482	279	W	Contig564.27	1	5806	+
LG1	1171483	1179333	280	N	7851	scaffold	yes	map
LG1	1179334	1181851	281	W	Contig564.29	1	2518	+
LG1	1181852	1183998	282	N	2147	scaffold	yes	map
LG1	1183999	1184843	283	W	Contig564.31	1	845	+
LG1	1184844	1186437	284	N	1594	scaffold	yes	map
LG1	1186438	1190465	285	W	Contig564.32	506	4533	+
LG1	1190466	1264270	286	N	73805	scaffold	yes	map
LG1	1264271	1265709	287	W	Contig564.34	583	2021	+
LG1	1265710	1265816	288	N	107	scaffold	yes	map
LG1	1265817	1273203	289	W	Contig564.35	1	7387	+
LG1	1273204	1273523	290	N	320	scaffold	yes	map
LG1	1273524	1277673	291	W	Contig564.35	7385	11534	+
LG1	1277674	1278744	292	N	1071	scaffold	yes	map
LG1	1278745	1285404	293	W	Contig564.37	303	6962	+
LG1	1285405	1285406	294	N	2	scaffold	yes	map
LG1	1285407	1288249	295	W	Contig564.37	7141	9983	+
LG1	1288250	1288756	296	N	507	scaffold	yes	map
LG1	1288757	1291417	297	W	Contig564.37	9980	12640	+
LG1	1291418	1292094	298	N	677	scaffold	yes	map
LG1	1292095	1302411	299	W	Contig564.37	12634	22950	+
LG1	1302412	1306292	300	N	3881	scaffold	yes	map
LG1	1306293	1309395	301	W	Contig564.38	314	3416	+
LG1	1309396	1311965	302	N	2570	scaffold	yes	map
LG1	1311966	1314910	303	W	Contig1287.2	1	2945	+
LG1	1314911	1316120	304	N	1210	scaffold	yes	map
LG1	1316121	1316654	305	W	Contig1287.3	62	595	+
LG1	1316655	1316669	306	N	15	scaffold	yes	map
LG1	1316670	1317163	307	W	Contig1287.4	139	632	+
LG1	1317164	1325089	308	N	7926	scaffold	yes	map
LG1	1325090	1328837	309	W	Contig1287.6	1	3748	+
LG1	1328838	1329213	310	N	376	scaffold	yes	map
LG1	1329214	1330472	311	W	Contig1287.6	4012	5270	+
LG1	1330473	1330991	312	N	519	scaffold	yes	map
LG1	1330992	1335619	313	W	Contig1287.7	1	4628	+
LG1	1335620	1336324	314	N	705	scaffold	yes	map
LG1	1336325	1340869	315	W	Contig1287.7	4661	9205	+
LG1	1340870	1343117	316	N	2248	scaffold	yes	map
LG1	1343118	1346341	317	W	Contig1287.8	1	3224	+
LG1	1346342	1347196	318	N	855	scaffold	yes	map
LG1	1347197	1349170	319	W	Contig1598.1	1	1974	+
LG1	1349171	1350730	320	N	1560	scaffold	yes	map
LG1	1350731	1352431	321	W	Contig1598.3	59	1759	+
LG1	1352432	1352655	322	N	224	scaffold	yes	map
LG1	1352656	1353620	323	W	Contig1598.3	1766	2730	+
LG1	1353621	1363701	324	N	10081	scaffold	yes	map
LG1	1363702	1368422	325	W	Contig1598.4	1	4721	+
LG1	1368423	1368863	326	N	441	scaffold	yes	map
LG1	1368864	1371903	327	W	Contig1598.4	5128	8167	+
LG1	1371904	1372681	328	N	778	scaffold	yes	map
LG1	1372682	1375595	329	W	Contig1598.4	8166	11079	+
LG1	1375596	1375988	330	N	393	scaffold	yes	map
LG1	1375989	1376593	331	W	Contig616.1	1	605	+
LG1	1376594	1376611	332	N	18	scaffold	yes	map
LG1	1376612	1377853	333	W	Contig616.2	10	1251	+
LG1	1377854	1378556	334	N	703	scaffold	yes	map
LG1	1378557	1387024	335	W	Contig616.2	1252	9719	+
LG1	1387025	1387231	336	N	207	scaffold	yes	map
LG1	1387232	1394509	337	W	Contig513.1	43	7320	+
LG1	1394510	1395854	338	N	1345	scaffold	yes	map
LG1	1395855	1396436	339	W	Contig513.3	1	582	+
LG1	1396437	1410018	340	N	13582	scaffold	yes	map
LG1	1410019	1417448	341	W	Contig513.4	27	7456	+
LG1	1417449	1417450	342	N	2	scaffold	yes	map
LG1	1417451	1420592	343	W	Contig513.4	7740	10881	+
LG1	1420593	1420619	344	N	27	scaffold	yes	map
LG1	1420620	1427546	345	W	Contig513.4	11191	18117	+
LG1	1427547	1427627	346	N	81	scaffold	yes	map
LG1	1427628	1428342	347	W	Contig513.5	1	715	+
LG1	1428343	1429903	348	N	1561	scaffold	yes	map
LG1	1429904	1432122	349	W	Contig513.6	936	3154	+
LG1	1432123	1432128	350	N	6	scaffold	yes	map
LG1	1432129	1439009	351	W	Contig513.7	56	6936	+
LG1	1439010	1439160	352	N	151	scaffold	yes	map
LG1	1439161	1446139	353	W	Contig513.7	6936	13914	+
LG1	1446140	1446914	354	N	775	scaffold	yes	map
LG1	1446915	1450208	355	W	Contig513.9	1	3294	+
LG1	1450209	1450712	356	N	504	scaffold	yes	map
LG1	1450713	1453309	357	W	Contig513.11	1	2597	+
LG1	1453310	1453772	358	N	463	scaffold	yes	map
LG1	1453773	1454677	359	W	Contig513.11	2807	3711	+
LG1	1454678	1455596	360	N	919	scaffold	yes	map
LG1	1455597	1464503	361	W	Contig513.12	1	8907	+
LG1	1464504	1464980	362	N	477	scaffold	yes	map
LG1	1464981	1467581	363	W	Contig513.14	1	2601	+
LG1	1467582	1500660	364	N	33079	scaffold	yes	map
LG1	1500661	1513973	365	W	Contig513.15	1	13313	+
LG1	1513974	1518225	366	N	4252	scaffold	yes	map
LG1	1518226	1520797	367	W	Contig513.17	62	2633	+
LG1	1520798	1521799	368	N	1002	scaffold	yes	map
LG1	1521800	1522823	369	W	Contig513.17	2634	3657	+
LG1	1522824	1523825	370	N	1002	scaffold	yes	map
LG1	1523826	1528329	371	W	Contig513.17	3658	8161	+
LG1	1528330	1529203	372	N	874	scaffold	yes	map
LG1	1529204	1530027	373	W	Contig513.18	1	824	+
LG1	1530028	1530300	374	N	273	scaffold	yes	map
LG1	1530301	1530817	375	W	Contig513.19	1	517	+
LG1	1530818	1530901	376	N	84	scaffold	yes	map
LG1	1530902	1533021	377	W	Contig513.19	515	2634	+
LG1	1533022	1533904	378	N	883	scaffold	yes	map
LG1	1533905	1536098	379	W	Contig513.20	47	2240	+
LG1	1536099	1544876	380	N	8778	scaffold	yes	map
LG1	1544877	1549196	381	W	Contig513.21	1	4320	+
LG1	1549197	1550464	382	N	1268	scaffold	yes	map
LG1	1550465	1552342	383	W	Contig513.22	8	1885	+
LG1	1552343	1553750	384	N	1408	scaffold	yes	map
LG1	1553751	1556094	385	W	Contig513.24	1	2344	+
LG1	1556095	1556483	386	N	389	scaffold	yes	map
LG1	1556484	1560378	387	W	Contig513.24	2349	6243	+
LG1	1560379	1567693	388	N	7315	scaffold	yes	map
LG1	1567694	1568865	389	W	Contig513.24	6239	7410	+
LG1	1568866	1569016	390	N	151	scaffold	yes	map
LG1	1569017	1576159	391	W	Contig513.24	7417	14559	+
LG1	1576160	1576182	392	N	23	scaffold	yes	map
LG1	1576183	1579699	393	W	Contig513.25	1	3517	+
LG1	1579700	1580559	394	N	860	scaffold	yes	map
LG1	1580560	1585924	395	W	Contig513.25	3512	8876	+
LG1	1585925	1587193	396	N	1269	scaffold	yes	map
LG1	1587194	1589711	397	W	Contig513.25	9054	11571	+
LG1	1589712	1590249	398	N	538	scaffold	yes	map
LG1	1590250	1593563	399	W	Contig513.27	61	3374	+
LG1	1593564	1594489	400	N	926	scaffold	yes	map
LG1	1594490	1602066	401	W	Contig513.28	1	7577	+
LG1	1602067	1602071	402	N	5	scaffold	yes	map
LG1	1602072	1603463	403	W	Contig513.29	194	1585	+
LG1	1603464	1603984	404	N	521	scaffold	yes	map
LG1	1603985	1605229	405	W	Contig513.30	740	1984	+
LG1	1605230	1615715	406	N	10486	scaffold	yes	map
LG1	1615716	1617837	407	W	Contig513.32	34	2155	+
LG1	1617838	1617840	408	N	3	scaffold	yes	map
LG1	1617841	1624171	409	W	Contig513.33	72	6402	+
LG1	1624172	1638345	410	N	14174	scaffold	yes	map
LG1	1638346	1643879	411	W	Contig513.35	6703	12236	+
LG1	1643880	1643988	412	N	109	scaffold	yes	map
LG1	1643989	1646652	413	W	Contig616.24	965	3628	-
LG1	1646653	1647144	414	N	492	scaffold	yes	map
LG1	1647145	1648090	415	W	Contig616.24	4	949	-
LG1	1648091	1652497	416	N	4407	scaffold	yes	map
LG1	1652498	1657160	417	W	Contig616.22	62	4724	-
LG1	1657161	1669115	418	N	11955	scaffold	yes	map
LG1	1669116	1670217	419	W	Contig616.19	59	1160	-
LG1	1670218	1670285	420	N	68	scaffold	yes	map
LG1	1670286	1671065	421	W	Contig616.18	9540	10319	-
LG1	1671066	1671128	422	N	63	scaffold	yes	map
LG1	1671129	1679105	423	W	Contig616.18	1347	9323	-
LG1	1679106	1679754	424	N	649	scaffold	yes	map
LG1	1679755	1680328	425	W	Contig616.16	5717	6290	-
LG1	1680329	1684070	426	N	3742	scaffold	yes	map
LG1	1684071	1685656	427	W	Contig616.16	1	1586	-
LG1	1685657	1685739	428	N	83	scaffold	yes	map
LG1	1685740	1687705	429	W	Contig616.15	1	1966	-
LG1	1687706	1689022	430	N	1317	scaffold	yes	map
LG1	1689023	1692287	431	W	Contig616.12	1	3265	-
LG1	1692288	1697116	432	N	4829	scaffold	yes	map
LG1	1697117	1708326	433	W	Contig616.11	1	11210	-
LG1	1708327	1708824	434	N	498	scaffold	yes	map
LG1	1708825	1710230	435	W	Contig616.9	1	1406	-
LG1	1710231	1785909	436	N	75679	scaffold	yes	map
LG1	1785910	1793908	437	W	Contig616.7	39	8037	-
LG1	1793909	1797558	438	N	3650	scaffold	yes	map
LG1	1797559	1825993	439	W	Contig616.5	13722	42156	-
LG1	1825994	1826627	440	N	634	scaffold	yes	map
LG1	1826628	1828744	441	W	Contig616.5	11443	13559	-
LG1	1828745	1828819	442	N	75	scaffold	yes	map
LG1	1828820	1840200	443	W	Contig616.5	78	11458	-
LG1	1840201	1840222	444	N	22	scaffold	yes	map
LG1	1840223	1842471	445	W	Contig616.4	3130	5378	-
LG1	1842472	1845601	446	N	3130	scaffold	yes	map
LG1	1845602	1846975	447	W	Contig616.3	15	1388	-
LG1	1846976	1847059	448	N	84	scaffold	yes	map
LG1	1847060	1849018	449	W	Contig616.2	12959	14917	-
LG1	1849019	1849445	450	N	427	scaffold	yes	map
LG1	1849446	1852701	451	W	Contig616.2	9709	12964	-
LG1	1852702	1852891	452	N	190	scaffold	yes	map
LG1	1852892	1856187	453	W	Contig162.85	10464	13759	+
LG1	1856188	1856499	454	N	312	scaffold	yes	map
LG1	1856500	1864391	455	W	Contig162.86	1	7892	+
LG1	1864392	1864882	456	N	491	scaffold	yes	map
LG1	1864883	1866592	457	W	Contig162.86	7893	9602	+
LG1	1866593	1867145	458	N	553	scaffold	yes	map
LG1	1867146	1874374	459	W	Contig162.88	1	7229	+
LG1	1874375	1874495	460	N	121	scaffold	yes	map
LG1	1874496	1876316	461	W	Contig162.88	7245	9065	+
LG1	1876317	1876447	462	N	131	scaffold	yes	map
LG1	1876448	1877807	463	W	Contig988.1	1	1360	+
LG1	1877808	1884946	464	N	7139	scaffold	yes	map
LG1	1884947	1888418	465	W	Contig988.2	6139	9610	+
LG1	1888419	1889372	466	N	954	scaffold	yes	map
LG1	1889373	1890386	467	W	Contig988.2	10329	11342	+
LG1	1890387	1890586	468	N	200	scaffold	yes	map
LG1	1890587	1904782	469	W	Contig988.3	30	14225	+
LG1	1904783	1905630	470	N	848	scaffold	yes	map
LG1	1905631	1918715	471	W	Contig988.4	202	13286	+
LG1	1918716	1924148	472	N	5433	scaffold	yes	map
LG1	1924149	1925727	473	W	Contig988.4	13667	15245	+
LG1	1925728	1926485	474	N	758	scaffold	yes	map
LG1	1926486	1927976	475	W	Contig988.6	1015	2505	+
LG1	1927977	1928374	476	N	398	scaffold	yes	map
LG1	1928375	1929668	477	W	Contig988.6	2505	3798	+
LG1	1929669	1929679	478	N	11	scaffold	yes	map
LG1	1929680	1941845	479	W	Contig988.7	62	12227	+
LG1	1941846	1942041	480	N	196	scaffold	yes	map
LG1	1942042	1946203	481	W	Contig988.8	32	4193	+
LG1	1946204	1946746	482	N	543	scaffold	yes	map
LG1	1946747	1948767	483	W	Contig988.9	1	2021	+
LG1	1948768	1948890	484	N	123	scaffold	yes	map
LG1	1948891	1949655	485	W	Contig988.10	1	765	+
LG1	1949656	1949780	486	N	125	scaffold	yes	map
LG1	1949781	1950676	487	W	Contig93.17	17832	18727	+
LG1	1950677	1950982	488	N	306	scaffold	yes	map
LG1	1950983	1960628	489	W	Contig93.17	18853	28498	+
LG1	1960629	1960802	490	N	174	scaffold	yes	map
LG1	1960803	1973984	491	W	Contig162.92	12097	25278	-
LG1	1973985	1974374	492	N	390	scaffold	yes	map
LG1	1974375	1979694	493	W	Contig162.92	6775	12094	-
LG1	1979695	1980546	494	N	852	scaffold	yes	map
LG1	1980547	1986730	495	W	Contig162.92	1	6184	-
LG1	1986731	1988476	496	N	1746	scaffold	yes	map
LG1	1988477	1990043	497	W	Contig162.91	7977	9543	-
LG1	1990044	1997456	498	N	7413	scaffold	yes	map
LG1	1997457	2006405	499	W	Contig162.90	4345	13293	-
LG1	2006406	2013210	500	N	6805	scaffold	yes	map
LG1	2013211	2027064	501	W	Contig162.89	30132	43985	-
LG1	2027065	2030340	502	N	3276	scaffold	yes	map
LG1	2030341	2034675	503	W	Contig162.89	23684	28018	-
LG1	2034676	2034888	504	N	213	scaffold	yes	map
LG1	2034889	2056300	505	W	Contig162.89	2276	23687	-
LG1	2056301	2056492	506	N	192	scaffold	yes	map
LG1	2056493	2058775	507	W	Contig162.89	1	2283	-
LG1	2058776	2059941	508	N	1166	scaffold	yes	map
LG1	2059942	2072803	509	W	Contig162.88	9138	21999	-
LG1	2072804	2072912	510	N	109	scaffold	yes	map
LG1	2072913	2081374	511	W	Contig885.1	1	8462	+
LG1	2081375	2081443	512	N	69	scaffold	yes	map
LG1	2081444	2081983	513	W	Contig885.2	21	560	+
LG1	2081984	2082503	514	N	520	scaffold	yes	map
LG1	2082504	2087105	515	W	Contig885.4	85	4686	+
LG1	2087106	2087757	516	N	652	scaffold	yes	map
LG1	2087758	2089536	517	W	Contig885.6	1	1779	+
LG1	2089537	2090614	518	N	1078	scaffold	yes	map
LG1	2090615	2100124	519	W	Contig885.6	1787	11296	+
LG1	2100125	2101895	520	N	1771	scaffold	yes	map
LG1	2101896	2106525	521	W	Contig885.6	13596	18225	+
LG1	2106526	2107601	522	N	1076	scaffold	yes	map
LG1	2107602	2108069	523	W	Contig885.8	1	468	+
LG1	2108070	2109226	524	N	1157	scaffold	yes	map
LG1	2109227	2114468	525	W	Contig885.8	473	5714	+
LG1	2114469	2115285	526	N	817	scaffold	yes	map
LG1	2115286	2122835	527	W	Contig885.9	78	7627	+
LG1	2122836	2122837	528	N	2	scaffold	yes	map
LG1	2122838	2128064	529	W	Contig885.9	7888	13114	+
LG1	2128065	2130100	530	N	2036	scaffold	yes	map
LG1	2130101	2131950	531	W	Contig885.10	1849	3698	+
LG1	2131951	2131986	532	N	36	scaffold	yes	map
LG1	2131987	2136462	533	W	Contig885.10	4192	8667	+
LG1	2136463	2140496	534	N	4034	scaffold	yes	map
LG1	2140497	2141752	535	W	Contig885.11	3741	4996	+
LG1	2141753	2141952	536	N	200	scaffold	yes	map
LG1	2141953	2148264	537	W	Contig162.39	39160	45471	-
LG1	2148265	2148400	538	N	136	scaffold	yes	map
LG1	2148401	2151254	539	W	Contig162.39	36308	39161	-
LG1	2151255	2151356	540	N	102	scaffold	yes	map
LG1	2151357	2153446	541	W	Contig504.7	1858	3947	+
LG1	2153447	2153487	542	N	41	scaffold	yes	map
LG1	2153488	2155638	543	W	Contig504.8	1	2151	+
LG1	2155639	2156385	544	N	747	scaffold	yes	map
LG1	2156386	2157957	545	W	Contig504.9	15	1586	+
LG1	2157958	2158678	546	N	721	scaffold	yes	map
LG1	2158679	2160473	547	W	Contig504.9	2051	3845	+
LG1	2160474	2160516	548	N	43	scaffold	yes	map
LG1	2160517	2164647	549	W	Contig504.10	54	4184	+
LG1	2164648	2165634	550	N	987	scaffold	yes	map
LG1	2165635	2166954	551	W	Contig504.11	3016	4335	+
LG1	2166955	2167257	552	N	303	scaffold	yes	map
LG1	2167258	2169178	553	W	Contig504.11	4329	6249	+
LG1	2169179	2170633	554	N	1455	scaffold	yes	map
LG1	2170634	2171745	555	W	Contig2057.1	1	1112	+
LG1	2171746	2171747	556	N	2	scaffold	yes	map
LG1	2171748	2173752	557	W	Contig2057.2	1	2005	+
LG1	2173753	2174612	558	N	860	scaffold	yes	map
LG1	2174613	2175853	559	W	Contig2057.4	1	1241	+
LG1	2175854	2175864	560	N	11	scaffold	yes	map
LG1	2175865	2176810	561	W	Contig2057.5	1	946	+
LG1	2176811	2193035	562	N	16225	scaffold	yes	map
LG1	2193036	2195203	563	W	Contig2057.8	1	2168	+
LG1	2195204	2195494	564	N	291	scaffold	yes	map
LG1	2195495	2196626	565	W	Contig2057.9	1	1132	+
LG1	2196627	2197748	566	N	1122	scaffold	yes	map
LG1	2197749	2199207	567	W	Contig2057.9	1127	2585	+
LG1	2199208	2202105	568	N	2898	scaffold	yes	map
LG1	2202106	2212195	569	W	Contig69.2	938	11027	+
LG1	2212196	2215335	570	N	3140	scaffold	yes	map
LG1	2215336	2216407	571	W	Contig69.2	12891	13962	+
LG1	2216408	2251915	572	N	35508	scaffold	yes	map
LG1	2251916	2253391	573	W	Contig69.4	10	1485	+
LG1	2253392	2253399	574	N	8	scaffold	yes	map
LG1	2253400	2256408	575	W	Contig69.5	1	3009	+
LG1	2256409	2257182	576	N	774	scaffold	yes	map
LG1	2257183	2264233	577	W	Contig69.5	3878	10928	+
LG1	2264234	2273321	578	N	9088	scaffold	yes	map
LG1	2273322	2276929	579	W	Contig69.6	30	3637	+
LG1	2276930	2299522	580	N	22593	scaffold	yes	map
LG1	2299523	2302012	581	W	Contig69.7	22635	25124	+
LG1	2302013	2327451	582	N	25439	scaffold	yes	map
LG1	2327452	2350860	583	W	Contig69.8	278	23686	+
LG1	2350861	2374207	584	N	23347	scaffold	yes	map
LG1	2374208	2378161	585	W	Contig69.9	17	3970	+
LG1	2378162	2378208	586	N	47	scaffold	yes	map
LG1	2378209	2385333	587	W	Contig69.9	4340	11464	+
LG1	2385334	2385667	588	N	334	scaffold	yes	map
LG1	2385668	2391528	589	W	Contig69.9	11464	17324	+
LG1	2391529	2402927	590	N	11399	scaffold	yes	map
LG1	2402928	2405907	591	W	Contig69.9	28881	31860	+
LG1	2405908	2412083	592	N	6176	scaffold	yes	map
LG1	2412084	2415442	593	W	Contig69.10	6413	9771	+
LG1	2415443	2415467	594	N	25	scaffold	yes	map
LG1	2415468	2418287	595	W	Contig69.10	9935	12754	+
LG1	2418288	2421361	596	N	3074	scaffold	yes	map
LG1	2421362	2423700	597	W	Contig69.12	1	2339	+
LG1	2423701	2445977	598	N	22277	scaffold	yes	map
LG1	2445978	2460940	599	W	Contig69.12	24917	39879	+
LG1	2460941	2461063	600	N	123	scaffold	yes	map
LG1	2461064	2465372	601	W	Contig69.12	40102	44410	+
LG1	2465373	2465392	602	N	20	scaffold	yes	map
LG1	2465393	2474145	603	W	Contig69.13	1	8753	+
LG1	2474146	2474164	604	N	19	scaffold	yes	map
LG1	2474165	2481022	605	W	Contig69.14	15	6872	+
LG1	2481023	2481224	606	N	202	scaffold	yes	map
LG1	2481225	2484948	607	W	Contig69.14	6863	10586	+
LG1	2484949	2485068	608	N	120	scaffold	yes	map
LG1	2485069	2486153	609	W	Contig69.14	10590	11674	+
LG1	2486154	2486263	610	N	110	scaffold	yes	map
LG1	2486264	2489611	611	W	Contig69.14	11690	15037	+
LG1	2489612	2492940	612	N	3329	scaffold	yes	map
LG1	2492941	2501847	613	W	Contig69.14	18785	27691	+
LG1	2501848	2505582	614	N	3735	scaffold	yes	map
LG1	2505583	2512309	615	W	Contig69.14	31614	38340	+
LG1	2512310	2518279	616	N	5970	scaffold	yes	map
LG1	2518280	2528431	617	W	Contig69.16	1	10152	+
LG1	2528432	2528624	618	N	193	scaffold	yes	map
LG1	2528625	2549546	619	W	Contig69.16	10152	31073	+
LG1	2549547	2549578	620	N	32	scaffold	yes	map
LG1	2549579	2557417	621	W	Contig69.16	32157	39995	+
LG1	2557418	2559423	622	N	2006	scaffold	yes	map
LG1	2559424	2564941	623	W	Contig69.17	1260	6777	+
LG1	2564942	2565341	624	N	400	scaffold	yes	map
LG1	2565342	2567305	625	W	Contig69.19	1	1964	+
LG1	2567306	2567405	626	N	100	scaffold	yes	map
LG1	2567406	2569236	627	W	Contig69.19	1965	3795	+
LG1	2569237	2569409	628	N	173	scaffold	yes	map
LG1	2569410	2574009	629	W	Contig69.19	3796	8395	+
LG1	2574010	2574674	630	N	665	scaffold	yes	map
LG1	2574675	2575635	631	W	Contig69.20	1	961	+
LG1	2575636	2576840	632	N	1205	scaffold	yes	map
LG1	2576841	2578049	633	W	Contig69.21	82	1290	+
LG1	2578050	2578278	634	N	229	scaffold	yes	map
LG1	2578279	2585796	635	W	Contig69.21	1283	8800	+
LG1	2585797	2586504	636	N	708	scaffold	yes	map
LG1	2586505	2591760	637	W	Contig69.21	8803	14058	+
LG1	2591761	2592387	638	N	627	scaffold	yes	map
LG1	2592388	2594216	639	W	Contig69.22	546	2374	+
LG1	2594217	2594222	640	N	6	scaffold	yes	map
LG1	2594223	2594737	641	W	Contig69.23	3	517	+
LG1	2594738	2594914	642	N	177	scaffold	yes	map
LG1	2594915	2595752	643	W	Contig69.23	517	1354	+
LG1	2595753	2595968	644	N	216	scaffold	yes	map
LG1	2595969	2602173	645	W	Contig69.23	1354	7558	+
LG1	2602174	2603121	646	N	948	scaffold	yes	map
LG1	2603122	2609261	647	W	Contig69.24	1087	7226	+
LG1	2609262	2609682	648	N	421	scaffold	yes	map
LG1	2609683	2617687	649	W	Contig69.24	7223	15227	+
LG1	2617688	2617690	650	N	3	scaffold	yes	map
LG1	2617691	2627314	651	W	Contig69.24	16168	25791	+
LG1	2627315	2627416	652	N	102	scaffold	yes	map
LG1	2627417	2628751	653	W	Contig69.24	25790	27124	+
LG1	2628752	2629687	654	N	936	scaffold	yes	map
LG1	2629688	2632375	655	W	Contig69.25	68	2755	+
LG1	2632376	2632447	656	N	72	scaffold	yes	map
LG1	2632448	2634660	657	W	Contig69.26	59	2271	+
LG1	2634661	2635054	658	N	394	scaffold	yes	map
LG1	2635055	2635883	659	W	Contig69.26	2273	3101	+
LG1	2635884	2640338	660	N	4455	scaffold	yes	map
LG1	2640339	2641680	661	W	Contig69.27	5777	7118	+
LG1	2641681	2641964	662	N	284	scaffold	yes	map
LG1	2641965	2642723	663	W	Contig69.28	56	814	+
LG1	2642724	2642744	664	N	21	scaffold	yes	map
LG1	2642745	2647437	665	W	Contig69.29	3	4695	+
LG1	2647438	2649789	666	N	2352	scaffold	yes	map
LG1	2649790	2650584	667	W	Contig69.29	7412	8206	+
LG1	2650585	2650606	668	N	22	scaffold	yes	map
LG1	2650607	2653024	669	W	Contig69.30	1	2418	+
LG1	2653025	2653545	670	N	521	scaffold	yes	map
LG1	2653546	2654091	671	W	Contig69.30	2669	3214	+
LG1	2654092	2654858	672	N	767	scaffold	yes	map
LG1	2654859	2659138	673	W	Contig69.30	3668	7947	+
LG1	2659139	2660945	674	N	1807	scaffold	yes	map
LG1	2660946	2661896	675	W	Contig69.32	16	966	+
LG1	2661897	2662898	676	N	1002	scaffold	yes	map
LG1	2662899	2664830	677	W	Contig69.32	967	2898	+
LG1	2664831	2667095	678	N	2265	scaffold	yes	map
LG1	2667096	2667873	679	W	Contig69.33	3083	3860	+
LG1	2667874	2669952	680	N	2079	scaffold	yes	map
LG1	2669953	2679719	681	W	Contig69.35	135	9901	+
LG1	2679720	2680086	682	N	367	scaffold	yes	map
LG1	2680087	2680972	683	W	Contig69.36	1	886	+
LG1	2680973	2681974	684	N	1002	scaffold	yes	map
LG1	2681975	2683059	685	W	Contig69.36	887	1971	+
LG1	2683060	2683296	686	N	237	scaffold	yes	map
LG1	2683297	2691478	687	W	Contig69.37	1	8182	+
LG1	2691479	2695132	688	N	3654	scaffold	yes	map
LG1	2695133	2696551	689	W	Contig69.38	1	1419	+
LG1	2696552	2698445	690	N	1894	scaffold	yes	map
LG1	2698446	2701936	691	W	Contig69.39	93	3583	+
LG1	2701937	2703544	692	N	1608	scaffold	yes	map
LG1	2703545	2705164	693	W	Contig69.40	137	1756	+
LG1	2705165	2713856	694	N	8692	scaffold	yes	map
LG1	2713857	2722994	695	W	Contig69.41	8952	18089	+
LG1	2722995	2723695	696	N	701	scaffold	yes	map
LG1	2723696	2739782	697	W	Contig69.41	18085	34171	+
LG1	2739783	2739949	698	N	167	scaffold	yes	map
LG1	2739950	2740576	699	W	Contig69.41	34194	34820	+
LG1	2740577	2740945	700	N	369	scaffold	yes	map
LG1	2740946	2746530	701	W	Contig69.43	1	5585	+
LG1	2746531	2746823	702	N	293	scaffold	yes	map
LG1	2746824	2753088	703	W	Contig69.43	5584	11848	+
LG1	2753089	2753090	704	N	2	scaffold	yes	map
LG1	2753091	2755554	705	W	Contig69.43	12126	14589	+
LG1	2755555	2756711	706	N	1157	scaffold	yes	map
LG1	2756712	2760460	707	W	Contig69.43	16389	20137	+
LG1	2760461	2760775	708	N	315	scaffold	yes	map
LG1	2760776	2791967	709	W	Contig69.43	20136	51327	+
LG1	2791968	2796135	710	N	4168	scaffold	yes	map
LG1	2796136	2798376	711	W	Contig69.44	3016	5256	+
LG1	2798377	2798384	712	N	8	scaffold	yes	map
LG1	2798385	2809433	713	W	Contig69.45	1	11049	+
LG1	2809434	2810198	714	N	765	scaffold	yes	map
LG1	2810199	2815033	715	W	Contig69.47	1	4835	+
LG1	2815034	2826201	716	N	11168	scaffold	yes	map
LG1	2826202	2846465	717	W	Contig69.48	1	20264	+
LG1	2846466	2846494	718	N	29	scaffold	yes	map
LG1	2846495	2848390	719	W	Contig69.49	1	1896	+
LG1	2848391	2848898	720	N	508	scaffold	yes	map
LG1	2848899	2853731	721	W	Contig69.49	1898	6730	+
LG1	2853732	2864069	722	N	10338	scaffold	yes	map
LG1	2864070	2868973	723	W	Contig69.50	10087	14990	+
LG1	2868974	2869279	724	N	306	scaffold	yes	map
LG1	2869280	2871543	725	W	Contig69.51	1	2264	+
LG1	2871544	2872519	726	N	976	scaffold	yes	map
LG1	2872520	2876423	727	W	Contig69.53	40	3943	+
LG1	2876424	2876995	728	N	572	scaffold	yes	map
LG1	2876996	2877763	729	W	Contig69.53	4277	5044	+
LG1	2877764	2884585	730	N	6822	scaffold	yes	map
LG1	2884586	2892359	731	W	Contig69.54	1	7774	+
LG1	2892360	2893343	732	N	984	scaffold	yes	map
LG1	2893344	2898140	733	W	Contig69.57	298	5094	+
LG1	2898141	2907552	734	N	9412	scaffold	yes	map
LG1	2907553	2923492	735	W	Contig69.58	10300	26239	+
LG1	2923493	2923736	736	N	244	scaffold	yes	map
LG1	2923737	2929577	737	W	Contig69.58	27024	32864	+
LG1	2929578	2930058	738	N	481	scaffold	yes	map
LG1	2930059	2930939	739	W	Contig69.58	33373	34253	+
LG1	2930940	2930975	740	N	36	scaffold	yes	map
LG1	2930976	2949996	741	W	Contig69.59	1	19021	+
LG1	2949997	2949998	742	N	2	scaffold	yes	map
LG1	2949999	2953902	743	W	Contig69.59	20243	24146	+
LG1	2953903	2954184	744	N	282	scaffold	yes	map
LG1	2954185	2959551	745	W	Contig69.61	1	5367	+
LG1	2959552	2960009	746	N	458	scaffold	yes	map
LG1	2960010	2970634	747	W	Contig69.61	5371	15995	+
LG1	2970635	2970831	748	N	197	scaffold	yes	map
LG1	2970832	2973757	749	W	Contig69.61	15993	18918	+
LG1	2973758	2973763	750	N	6	scaffold	yes	map
LG1	2973764	2982182	751	W	Contig69.61	19138	27556	+
LG1	2982183	3000874	752	N	18692	scaffold	yes	map
LG1	3000875	3004667	753	W	Contig69.61	42055	45847	+
LG1	3004668	3004864	754	N	197	scaffold	yes	map
LG1	3004865	3007699	755	W	Contig69.61	45849	48683	+
LG1	3007700	3007947	756	N	248	scaffold	yes	map
LG1	3007948	3009701	757	W	Contig69.61	49060	50813	+
LG1	3009702	3010712	758	N	1011	scaffold	yes	map
LG1	3010713	3011630	759	W	Contig69.61	50816	51733	+
LG1	3011631	3011864	760	N	234	scaffold	yes	map
LG1	3011865	3013398	761	W	Contig69.61	51747	53280	+
LG1	3013399	3015573	762	N	2175	scaffold	yes	map
LG1	3015574	3017212	763	W	Contig69.62	2087	3725	+
LG1	3017213	3017575	764	N	363	scaffold	yes	map
LG1	3017576	3024674	765	W	Contig69.62	3821	10919	+
LG1	3024675	3025671	766	N	997	scaffold	yes	map
LG1	3025672	3027230	767	W	Contig69.62	10915	12473	+
LG1	3027231	3027685	768	N	455	scaffold	yes	map
LG1	3027686	3028778	769	W	Contig69.62	12470	13562	+
LG1	3028779	3028780	770	N	2	scaffold	yes	map
LG1	3028781	3031495	771	W	Contig69.62	13656	16370	+
LG1	3031496	3031842	772	N	347	scaffold	yes	map
LG1	3031843	3038219	773	W	Contig69.62	16371	22747	+
LG1	3038220	3039310	774	N	1091	scaffold	yes	map
LG1	3039311	3040466	775	W	Contig69.63	63	1218	+
LG1	3040467	3040474	776	N	8	scaffold	yes	map
LG1	3040475	3047429	777	W	Contig69.63	1383	8337	+
LG1	3047430	3047575	778	N	146	scaffold	yes	map
LG1	3047576	3056090	779	W	Contig69.63	8338	16852	+
LG1	3056091	3056354	780	N	264	scaffold	yes	map
LG1	3056355	3068772	781	W	Contig69.63	16906	29323	+
LG1	3068773	3068775	782	N	3	scaffold	yes	map
LG1	3068776	3082152	783	W	Contig69.63	29706	43082	+
LG1	3082153	3082226	784	N	74	scaffold	yes	map
LG1	3082227	3085254	785	W	Contig69.63	43320	46347	+
LG1	3085255	3085256	786	N	2	scaffold	yes	map
LG1	3085257	3089705	787	W	Contig69.63	46455	50903	+
LG1	3089706	3089806	788	N	101	scaffold	yes	map
LG1	3089807	3101232	789	W	Contig69.63	50905	62330	+
LG1	3101233	3174875	790	N	73643	scaffold	yes	map
LG1	3174876	3185292	791	W	Contig69.64	1	10417	+
LG1	3185293	3191552	792	N	6260	scaffold	yes	map
LG1	3191553	3196578	793	W	Contig69.64	17475	22500	+
LG1	3196579	3196610	794	N	32	scaffold	yes	map
LG1	3196611	3201849	795	W	Contig69.65	82	5320	+
LG1	3201850	3202268	796	N	419	scaffold	yes	map
LG1	3202269	3210231	797	W	Contig69.66	198	8160	+
LG1	3210232	3210526	798	N	295	scaffold	yes	map
LG1	3210527	3216552	799	W	Contig69.66	8160	14185	+
LG1	3216553	3217165	800	N	613	scaffold	yes	map
LG1	3217166	3219975	801	W	Contig69.66	15229	18038	+
LG1	3219976	3220531	802	N	556	scaffold	yes	map
LG1	3220532	3228260	803	W	Contig69.66	18030	25758	+
LG1	3228261	3228370	804	N	110	scaffold	yes	map
LG1	3228371	3251034	805	W	Contig69.66	25758	48421	+
LG1	3251035	3251413	806	N	379	scaffold	yes	map
LG1	3251414	3267144	807	W	Contig69.66	48456	64186	+
LG1	3267145	3267346	808	N	202	scaffold	yes	map
LG1	3267347	3271100	809	W	Contig69.66	64187	67940	+
LG1	3271101	3271396	810	N	296	scaffold	yes	map
LG1	3271397	3281621	811	W	Contig69.66	68061	78285	+
LG1	3281622	3281780	812	N	159	scaffold	yes	map
LG1	3281781	3282876	813	W	Contig69.66	78485	79580	+
LG1	3282877	3282978	814	N	102	scaffold	yes	map
LG1	3282979	3286521	815	W	Contig1549.1	81	3623	+
LG1	3286522	3287178	816	N	657	scaffold	yes	map
LG1	3287179	3287757	817	W	Contig1549.1	3955	4533	+
LG1	3287758	3287876	818	N	119	scaffold	yes	map
LG1	3287877	3292491	819	W	Contig1549.1	4632	9246	+
LG1	3292492	3292880	820	N	389	scaffold	yes	map
LG1	3292881	3293940	821	W	Contig1549.2	1	1060	+
LG1	3293941	3294059	822	N	119	scaffold	yes	map
LG1	3294060	3295203	823	W	Contig1549.3	1	1144	+
LG1	3295204	3295863	824	N	660	scaffold	yes	map
LG1	3295864	3296504	825	W	Contig1549.4	1	641	+
LG1	3296505	3296518	826	N	14	scaffold	yes	map
LG1	3296519	3298481	827	W	Contig1549.5	1	1963	+
LG1	3298482	3304289	828	N	5808	scaffold	yes	map
LG1	3304290	3306925	829	W	Contig1549.6	6152	8787	+
LG1	3306926	3314710	830	N	7785	scaffold	yes	map
LG1	3314711	3334395	831	W	Contig1549.6	16519	36203	+
LG1	3334396	3335667	832	N	1272	scaffold	yes	map
LG1	3335668	3336553	833	W	Contig573.2	485	1370	+
LG1	3336554	3336649	834	N	96	scaffold	yes	map
LG1	3336650	3338728	835	W	Contig573.2	1373	3451	+
LG1	3338729	3339211	836	N	483	scaffold	yes	map
LG1	3339212	3348591	837	W	Contig573.3	48	9427	+
LG1	3348592	3355610	838	N	7019	scaffold	yes	map
LG1	3355611	3356197	839	W	Contig573.3	17012	17598	+
LG1	3356198	3365375	840	N	9178	scaffold	yes	map
LG1	3365376	3373776	841	W	Contig573.5	1	8401	+
LG1	3373777	3373779	842	N	3	scaffold	yes	map
LG1	3373780	3375491	843	W	Contig573.5	8769	10480	+
LG1	3375492	3376024	844	N	533	scaffold	yes	map
LG1	3376025	3378436	845	W	Contig573.5	10481	12892	+
LG1	3378437	3379942	846	N	1506	scaffold	yes	map
LG1	3379943	3380795	847	W	Contig573.7	1	853	+
LG1	3380796	3380899	848	N	104	scaffold	yes	map
LG1	3380900	3381961	849	W	Contig573.8	1	1062	+
LG1	3381962	3381964	850	N	3	scaffold	yes	map
LG1	3381965	3387780	851	W	Contig573.8	1215	7030	+
LG1	3387781	3388250	852	N	470	scaffold	yes	map
LG1	3388251	3389009	853	W	Contig573.8	7268	8026	+
LG1	3389010	3389052	854	N	43	scaffold	yes	map
LG1	3389053	3391393	855	W	Contig573.9	1406	3746	+
LG1	3391394	3392136	856	N	743	scaffold	yes	map
LG1	3392137	3393160	857	W	Contig573.9	3747	4770	+
LG1	3393161	3404438	858	N	11278	scaffold	yes	map
LG1	3404439	3405690	859	W	Contig573.12	1	1252	+
LG1	3405691	3407253	860	N	1563	scaffold	yes	map
LG1	3407254	3416610	861	W	Contig573.13	398	9754	+
LG1	3416611	3454772	862	N	38162	scaffold	yes	map
LG1	3454773	3456740	863	W	Contig573.14	1	1968	+
LG1	3456741	3460090	864	N	3350	scaffold	yes	map
LG1	3460091	3461815	865	W	Contig573.16	1	1725	+
LG1	3461816	3462432	866	N	617	scaffold	yes	map
LG1	3462433	3463762	867	W	Contig573.16	2083	3412	+
LG1	3463763	3463881	868	N	119	scaffold	yes	map
LG1	3463882	3464435	869	W	Contig573.16	3427	3980	+
LG1	3464436	3464666	870	N	231	scaffold	yes	map
LG1	3464667	3469412	871	W	Contig573.17	2	4747	+
LG1	3469413	3469431	872	N	19	scaffold	yes	map
LG1	3469432	3470871	873	W	Contig573.18	6	1445	+
LG1	3470872	3471971	874	N	1100	scaffold	yes	map
LG1	3471972	3477622	875	W	Contig573.19	204	5854	+
LG1	3477623	3478797	876	N	1175	scaffold	yes	map
LG1	3478798	3479747	877	W	Contig573.20	1	950	+
LG1	3479748	3482750	878	N	3003	scaffold	yes	map
LG1	3482751	3495422	879	W	Contig573.21	1	12672	+
LG1	3495423	3495666	880	N	244	scaffold	yes	map
LG1	3495667	3496708	881	W	Contig573.21	13049	14090	+
LG1	3496709	3496712	882	N	4	scaffold	yes	map
LG1	3496713	3501025	883	W	Contig573.22	72	4384	+
LG1	3501026	3507202	884	N	6177	scaffold	yes	map
LG1	3507203	3511972	885	W	Contig69.66	79645	84414	+
LG1	3511973	3512277	886	N	305	scaffold	yes	map
LG1	3512278	3515940	887	W	Contig69.66	84483	88145	+
LG1	3515941	3516378	888	N	438	scaffold	yes	map
LG1	3516379	3521671	889	W	Contig69.68	1	5293	+
LG1	3521672	3521859	890	N	188	scaffold	yes	map
LG1	3521860	3524137	891	W	Contig69.68	5298	7575	+
LG1	3524138	3528073	892	N	3936	scaffold	yes	map
LG1	3528074	3530144	893	W	Contig69.70	9	2079	+
LG1	3530145	3530357	894	N	213	scaffold	yes	map
LG1	3530358	3538477	895	W	Contig69.70	2079	10198	+
LG1	3538478	3545146	896	N	6669	scaffold	yes	map
LG1	3545147	3564033	897	W	Contig69.70	17365	36251	+
LG1	3564034	3564236	898	N	203	scaffold	yes	map
LG1	3564237	3565391	899	W	Contig69.70	36250	37404	+
LG1	3565392	3566427	900	N	1036	scaffold	yes	map
LG1	3566428	3567625	901	W	Contig69.70	37422	38619	+
LG1	3567626	3567629	902	N	4	scaffold	yes	map
LG1	3567630	3568865	903	W	Contig69.70	38976	40211	+
LG1	3568866	3569377	904	N	512	scaffold	yes	map
LG1	3569378	3580092	905	W	Contig69.70	40389	51103	+
LG1	3580093	3582945	906	N	2853	scaffold	yes	map
LG1	3582946	3584862	907	W	Contig69.71	2857	4773	+
LG1	3584863	3589617	908	N	4755	scaffold	yes	map
LG1	3589618	3591991	909	W	Contig69.72	1	2374	+
LG1	3591992	3599949	910	N	7958	scaffold	yes	map
LG1	3599950	3602912	911	W	Contig69.73	7897	10859	+
LG1	3602913	3603096	912	N	184	scaffold	yes	map
LG1	3603097	3616067	913	W	Contig69.73	10912	23882	+
LG1	3616068	3616695	914	N	628	scaffold	yes	map
LG1	3616696	3617539	915	W	Contig69.73	24260	25103	+
LG1	3617540	3618894	916	N	1355	scaffold	yes	map
LG1	3618895	3628875	917	W	Contig69.75	353	10333	+
LG1	3628876	3629833	918	N	958	scaffold	yes	map
LG1	3629834	3632208	919	W	Contig69.77	53	2427	+
LG1	3632209	3632932	920	N	724	scaffold	yes	map
LG1	3632933	3643891	921	W	Contig69.78	510	11468	+
LG1	3643892	3644147	922	N	256	scaffold	yes	map
LG1	3644148	3647635	923	W	Contig69.78	11470	14957	+
LG1	3647636	3647852	924	N	217	scaffold	yes	map
LG1	3647853	3653206	925	W	Contig69.78	14956	20309	+
LG1	3653207	3653504	926	N	298	scaffold	yes	map
LG1	3653505	3665767	927	W	Contig69.78	20559	32821	+
LG1	3665768	3666592	928	N	825	scaffold	yes	map
LG1	3666593	3673386	929	W	Contig69.78	33039	39832	+
LG1	3673387	3680609	930	N	7223	scaffold	yes	map
LG1	3680610	3682949	931	W	Contig69.79	230	2569	+
LG1	3682950	3684120	932	N	1171	scaffold	yes	map
LG1	3684121	3688735	933	W	Contig69.80	60	4674	+
LG1	3688736	3688877	934	N	142	scaffold	yes	map
LG1	3688878	3691629	935	W	Contig69.81	168	2919	+
LG1	3691630	3692982	936	N	1353	scaffold	yes	map
LG1	3692983	3694267	937	W	Contig69.82	8	1292	+
LG1	3694268	3694289	938	N	22	scaffold	yes	map
LG1	3694290	3694956	939	W	Contig69.82	1389	2055	+
LG1	3694957	3695661	940	N	705	scaffold	yes	map
LG1	3695662	3701737	941	W	Contig69.83	118	6193	+
LG1	3701738	3704467	942	N	2730	scaffold	yes	map
LG1	3704468	3723196	943	W	Contig69.84	725	19453	+
LG1	3723197	3729037	944	N	5841	scaffold	yes	map
LG1	3729038	3732698	945	W	Contig69.84	26018	29678	+
LG1	3732699	3740201	946	N	7503	scaffold	yes	map
LG1	3740202	3742625	947	W	Contig69.85	1	2424	+
LG1	3742626	3742633	948	N	8	scaffold	yes	map
LG1	3742634	3745313	949	W	Contig69.86	1	2680	+
LG1	3745314	3745816	950	N	503	scaffold	yes	map
LG1	3745817	3747049	951	W	Contig69.87	1	1233	+
LG1	3747050	3748192	952	N	1143	scaffold	yes	map
LG1	3748193	3752434	953	W	Contig69.89	1	4242	+
LG1	3752435	3752908	954	N	474	scaffold	yes	map
LG1	3752909	3760666	955	W	Contig69.89	4380	12137	+
LG1	3760667	3760977	956	N	311	scaffold	yes	map
LG1	3760978	3767030	957	W	Contig69.89	12101	18153	+
LG1	3767031	3767392	958	N	362	scaffold	yes	map
LG1	3767393	3768812	959	W	Contig69.89	18151	19570	+
LG1	3768813	3773743	960	N	4931	scaffold	yes	map
LG1	3773744	3780225	961	W	Contig69.89	19764	26245	+
LG1	3780226	3781309	962	N	1084	scaffold	yes	map
LG1	3781310	3782648	963	W	Contig69.89	27438	28776	+
LG1	3782649	3782931	964	N	283	scaffold	yes	map
LG1	3782932	3785157	965	W	Contig69.89	29058	31283	+
LG1	3785158	3804648	966	N	19491	scaffold	yes	map
LG1	3804649	3806203	967	W	Contig69.90	189	1743	+
LG1	3806204	3806478	968	N	275	scaffold	yes	map
LG1	3806479	3810176	969	W	Contig69.90	1745	5442	+
LG1	3810177	3810196	970	N	20	scaffold	yes	map
LG1	3810197	3813192	971	W	Contig69.90	5844	8839	+
LG1	3813193	3813225	972	N	33	scaffold	yes	map
LG1	3813226	3814690	973	W	Contig69.91	1	1465	+
LG1	3814691	3814952	974	N	262	scaffold	yes	map
LG1	3814953	3819253	975	W	Contig69.92	60	4360	+
LG1	3819254	3819844	976	N	591	scaffold	yes	map
LG1	3819845	3830704	977	W	Contig69.93	1	10860	+
LG1	3830705	3831053	978	N	349	scaffold	yes	map
LG1	3831054	3832469	979	W	Contig69.94	56	1471	+
LG1	3832470	3832617	980	N	148	scaffold	yes	map
LG1	3832618	3840922	981	W	Contig69.94	1472	9776	+
LG1	3840923	3841117	982	N	195	scaffold	yes	map
LG1	3841118	3846293	983	W	Contig69.94	9777	14952	+
LG1	3846294	3872355	984	N	26062	scaffold	yes	map
LG1	3872356	3873256	985	W	Contig69.95	2	902	+
LG1	3873257	3882546	986	N	9290	scaffold	yes	map
LG1	3882547	3889067	987	W	Contig69.96	1	6521	+
LG1	3889068	3889292	988	N	225	scaffold	yes	map
LG1	3889293	3897733	989	W	Contig69.96	6526	14966	+
LG1	3897734	3900044	990	N	2311	scaffold	yes	map
LG1	3900045	3904533	991	W	Contig69.97	137	4625	+
LG1	3904534	3912524	992	N	7991	scaffold	yes	map
LG1	3912525	3917168	993	W	Contig69.98	8211	12854	+
LG1	3917169	3917237	994	N	69	scaffold	yes	map
LG1	3917238	3921391	995	W	Contig69.99	1	4154	+
LG1	3921392	3922295	996	N	904	scaffold	yes	map
LG1	3922296	3925480	997	W	Contig69.99	4176	7360	+
LG1	3925481	3926740	998	N	1260	scaffold	yes	map
LG1	3926741	3929563	999	W	Contig69.99	7624	10446	+
LG1	3929564	3929567	1000	N	4	scaffold	yes	map
LG1	3929568	3930259	1001	W	Contig69.100	1	692	+
LG1	3930260	3930425	1002	N	166	scaffold	yes	map
LG1	3930426	3932470	1003	W	Contig69.100	877	2921	+
LG1	3932471	3940238	1004	N	7768	scaffold	yes	map
LG1	3940239	3943978	1005	W	Contig69.100	2927	6666	+
LG1	3943979	3944014	1006	N	36	scaffold	yes	map
LG1	3944015	3946618	1007	W	Contig69.101	101	2704	+
LG1	3946619	3946630	1008	N	12	scaffold	yes	map
LG1	3946631	3951442	1009	W	Contig69.102	1	4812	+
LG1	3951443	3951593	1010	N	151	scaffold	yes	map
LG1	3951594	3953413	1011	W	Contig69.102	4958	6777	+
LG1	3953414	3954828	1012	N	1415	scaffold	yes	map
LG1	3954829	3962407	1013	W	Contig69.104	1	7579	+
LG1	3962408	3968932	1014	N	6525	scaffold	yes	map
LG1	3968933	3970730	1015	W	Contig69.105	6137	7934	+
LG1	3970731	3975577	1016	N	4847	scaffold	yes	map
LG1	3975578	3977765	1017	W	Contig69.105	12529	14716	+
LG1	3977766	3981778	1018	N	4013	scaffold	yes	map
LG1	3981779	3982958	1019	W	Contig69.106	2061	3240	+
LG1	3982959	3982967	1020	N	9	scaffold	yes	map
LG1	3982968	3986740	1021	W	Contig69.106	4045	7817	+
LG1	3986741	3989008	1022	N	2268	scaffold	yes	map
LG1	3989009	3992040	1023	W	Contig69.106	10281	13312	+
LG1	3992041	3992238	1024	N	198	scaffold	yes	map
LG1	3992239	3998826	1025	W	Contig69.106	13306	19893	+
LG1	3998827	3999365	1026	N	539	scaffold	yes	map
LG1	3999366	4002345	1027	W	Contig69.106	19893	22872	+
LG1	4002346	4002984	1028	N	639	scaffold	yes	map
LG1	4002985	4004834	1029	W	Contig69.106	22861	24710	+
LG1	4004835	4004848	1030	N	14	scaffold	yes	map
LG1	4004849	4011510	1031	W	Contig69.107	136	6797	+
LG1	4011511	4016357	1032	N	4847	scaffold	yes	map
LG1	4016358	4017238	1033	W	Contig69.108	27	907	+
LG1	4017239	4017489	1034	N	251	scaffold	yes	map
LG1	4017490	4018187	1035	W	Contig69.109	304	1001	+
LG1	4018188	4018542	1036	N	355	scaffold	yes	map
LG1	4018543	4023644	1037	W	Contig69.110	219	5320	+
LG1	4023645	4023838	1038	N	194	scaffold	yes	map
LG1	4023839	4028901	1039	W	Contig69.110	5510	10572	+
LG1	4028902	4029188	1040	N	287	scaffold	yes	map
LG1	4029189	4030761	1041	W	Contig69.110	10597	12169	+
LG1	4030762	4030941	1042	N	180	scaffold	yes	map
LG1	4030942	4032094	1043	W	Contig69.110	12538	13690	+
LG1	4032095	4034219	1044	N	2125	scaffold	yes	map
LG1	4034220	4037370	1045	W	Contig69.110	15641	18791	+
LG1	4037371	4037707	1046	N	337	scaffold	yes	map
LG1	4037708	4039293	1047	W	Contig69.110	18803	20388	+
LG1	4039294	4040301	1048	N	1008	scaffold	yes	map
LG1	4040302	4040767	1049	W	Contig69.110	20792	21257	+
LG1	4040768	4040793	1050	N	26	scaffold	yes	map
LG1	4040794	4044862	1051	W	Contig69.111	1	4069	+
LG1	4044863	4046937	1052	N	2075	scaffold	yes	map
LG1	4046938	4057300	1053	W	Contig69.111	4098	14460	+
LG1	4057301	4057399	1054	N	99	scaffold	yes	map
LG1	4057400	4061749	1055	W	Contig69.111	14464	18813	+
LG1	4061750	4061946	1056	N	197	scaffold	yes	map
LG1	4061947	4064939	1057	W	Contig69.112	1	2993	+
LG1	4064940	4066682	1058	N	1743	scaffold	yes	map
LG1	4066683	4073784	1059	W	Contig69.112	2997	10098	+
LG1	4073785	4081761	1060	N	7977	scaffold	yes	map
LG1	4081762	4085961	1061	W	Contig69.113	7618	11817	+
LG1	4085962	4086128	1062	N	167	scaffold	yes	map
LG1	4086129	4090580	1063	W	Contig69.113	11822	16273	+
LG1	4090581	4090745	1064	N	165	scaffold	yes	map
LG1	4090746	4093470	1065	W	Contig69.113	16456	19180	+
LG1	4093471	4098867	1066	N	5397	scaffold	yes	map
LG1	4098868	4099853	1067	W	Contig69.115	709	1694	+
LG1	4099854	4100196	1068	N	343	scaffold	yes	map
LG1	4100197	4101626	1069	W	Contig69.115	2718	4147	+
LG1	4101627	4101637	1070	N	11	scaffold	yes	map
LG1	4101638	4105097	1071	W	Contig69.116	8	3467	+
LG1	4105098	4105115	1072	N	18	scaffold	yes	map
LG1	4105116	4110430	1073	W	Contig69.116	3619	8933	+
LG1	4110431	4110457	1074	N	27	scaffold	yes	map
LG1	4110458	4112447	1075	W	Contig69.117	1	1990	+
LG1	4112448	4113501	1076	N	1054	scaffold	yes	map
LG1	4113502	4127006	1077	W	Contig69.118	6	13510	+
LG1	4127007	4127164	1078	N	158	scaffold	yes	map
LG1	4127165	4147321	1079	W	Contig69.118	13530	33686	+
LG1	4147322	4147332	1080	N	11	scaffold	yes	map
LG1	4147333	4154673	1081	W	Contig69.118	33860	41200	+
LG1	4154674	4159147	1082	N	4474	scaffold	yes	map
LG1	4159148	4167382	1083	W	Contig69.118	41225	49459	+
LG1	4167383	4178669	1084	N	11287	scaffold	yes	map
LG1	4178670	4182283	1085	W	Contig69.119	9770	13383	+
LG1	4182284	4182383	1086	N	100	scaffold	yes	map
LG1	4182384	4184994	1087	W	Contig69.119	13384	15994	+
LG1	4184995	4184998	1088	N	4	scaffold	yes	map
LG1	4184999	4186166	1089	W	Contig69.120	2	1169	+
LG1	4186167	4186673	1090	N	507	scaffold	yes	map
LG1	4186674	4193004	1091	W	Contig69.120	1169	7499	+
LG1	4193005	4193448	1092	N	444	scaffold	yes	map
LG1	4193449	4205221	1093	W	Contig69.120	7494	19266	+
LG1	4205222	4205992	1094	N	771	scaffold	yes	map
LG1	4205993	4207073	1095	W	Contig69.120	19310	20390	+
LG1	4207074	4207086	1096	N	13	scaffold	yes	map
LG1	4207087	4207526	1097	W	Contig69.121	1	440	+
LG1	4207527	4208661	1098	N	1135	scaffold	yes	map
LG1	4208662	4210250	1099	W	Contig69.123	1	1589	+
LG1	4210251	4211943	1100	N	1693	scaffold	yes	map
LG1	4211944	4217608	1101	W	Contig69.124	44	5708	+
LG1	4217609	4220957	1102	N	3349	scaffold	yes	map
LG1	4220958	4224002	1103	W	Contig69.126	18	3062	+
LG1	4224003	4224607	1104	N	605	scaffold	yes	map
LG1	4224608	4230208	1105	W	Contig69.127	335	5935	+
LG1	4230209	4230359	1106	N	151	scaffold	yes	map
LG1	4230360	4244075	1107	W	Contig69.127	5935	19650	+
LG1	4244076	4244752	1108	N	677	scaffold	yes	map
LG1	4244753	4246827	1109	W	Contig69.129	1	2075	+
LG1	4246828	4246976	1110	N	149	scaffold	yes	map
LG1	4246977	4249672	1111	W	Contig69.129	2414	5109	+
LG1	4249673	4253274	1112	N	3602	scaffold	yes	map
LG1	4253275	4256358	1113	W	Contig69.130	3229	6312	+
LG1	4256359	4256377	1114	N	19	scaffold	yes	map
LG1	4256378	4265225	1115	W	Contig69.130	6462	15309	+
LG1	4265226	4268474	1116	N	3249	scaffold	yes	map
LG1	4268475	4274336	1117	W	Contig69.131	4285	10146	+
LG1	4274337	4277898	1118	N	3562	scaffold	yes	map
LG1	4277899	4278587	1119	W	Contig69.132	3476	4164	+
LG1	4278588	4278606	1120	N	19	scaffold	yes	map
LG1	4278607	4284526	1121	W	Contig69.132	4461	10380	+
LG1	4284527	4284887	1122	N	361	scaffold	yes	map
LG1	4284888	4305676	1123	W	Contig69.132	11881	32669	+
LG1	4305677	4305682	1124	N	6	scaffold	yes	map
LG1	4305683	4307073	1125	W	Contig69.133	1	1391	+
LG1	4307074	4307235	1126	N	162	scaffold	yes	map
LG1	4307236	4307949	1127	W	Contig69.134	1	714	+
LG1	4307950	4309678	1128	N	1729	scaffold	yes	map
LG1	4309679	4310696	1129	W	Contig69.135	1	1018	+
LG1	4310697	4311397	1130	N	701	scaffold	yes	map
LG1	4311398	4316178	1131	W	Contig69.136	11	4791	+
LG1	4316179	4316404	1132	N	226	scaffold	yes	map
LG1	4316405	4317109	1133	W	Contig69.138	1	705	+
LG1	4317110	4317907	1134	N	798	scaffold	yes	map
LG1	4317908	4318844	1135	W	Contig69.139	1	937	+
LG1	4318845	4318857	1136	N	13	scaffold	yes	map
LG1	4318858	4323491	1137	W	Contig69.140	1	4634	+
LG1	4323492	4333409	1138	N	9918	scaffold	yes	map
LG1	4333410	4334460	1139	W	Contig69.141	2	1052	+
LG1	4334461	4336212	1140	N	1752	scaffold	yes	map
LG1	4336213	4337315	1141	W	Contig69.143	22	1124	+
LG1	4337316	4341902	1142	N	4587	scaffold	yes	map
LG1	4341903	4344391	1143	W	Contig69.143	2840	5328	+
LG1	4344392	4344603	1144	N	212	scaffold	yes	map
LG1	4344604	4350083	1145	W	Contig69.143	5341	10820	+
LG1	4350084	4351069	1146	N	986	scaffold	yes	map
LG1	4351070	4352519	1147	W	Contig69.144	1438	2887	+
LG1	4352520	4352862	1148	N	343	scaffold	yes	map
LG1	4352863	4354709	1149	W	Contig69.144	2893	4739	+
LG1	4354710	4355097	1150	N	388	scaffold	yes	map
LG1	4355098	4368449	1151	W	Contig69.144	4758	18109	+
LG1	4368450	4369654	1152	N	1205	scaffold	yes	map
LG1	4369655	4375130	1153	W	Contig69.145	322	5797	+
LG1	4375131	4378575	1154	N	3445	scaffold	yes	map
LG1	4378576	4379702	1155	W	Contig69.146	3200	4326	+
LG1	4379703	4401679	1156	N	21977	scaffold	yes	map
LG1	4401680	4404598	1157	W	Contig69.147	21728	24646	+
LG1	4404599	4408100	1158	N	3502	scaffold	yes	map
LG1	4408101	4409641	1159	W	Contig69.147	24648	26188	+
LG1	4409642	4409643	1160	N	2	scaffold	yes	map
LG1	4409644	4411445	1161	W	Contig69.148	7	1808	+
LG1	4411446	4412170	1162	N	725	scaffold	yes	map
LG1	4412171	4415432	1163	W	Contig69.148	1843	5104	+
LG1	4415433	4416086	1164	N	654	scaffold	yes	map
LG1	4416087	4443924	1165	W	Contig69.148	5103	32940	+
LG1	4443925	4444036	1166	N	112	scaffold	yes	map
LG1	4444037	4448375	1167	W	Contig69.148	32955	37293	+
LG1	4448376	4448736	1168	N	361	scaffold	yes	map
LG1	4448737	4449318	1169	W	Contig69.148	37290	37871	+
LG1	4449319	4456814	1170	N	7496	scaffold	yes	map
LG1	4456815	4460269	1171	W	Contig69.148	45346	48800	+
LG1	4460270	4473992	1172	N	13723	scaffold	yes	map
LG1	4473993	4475380	1173	W	Contig69.149	13552	14939	+
LG1	4475381	4476062	1174	N	682	scaffold	yes	map
LG1	4476063	4480134	1175	W	Contig69.150	66	4137	+
LG1	4480135	4480856	1176	N	722	scaffold	yes	map
LG1	4480857	4482951	1177	W	Contig69.151	430	2524	+
LG1	4482952	4483262	1178	N	311	scaffold	yes	map
LG1	4483263	4493354	1179	W	Contig69.151	2509	12600	+
LG1	4493355	4494317	1180	N	963	scaffold	yes	map
LG1	4494318	4496599	1181	W	Contig69.151	16207	18488	+
LG1	4496600	4497961	1182	N	1362	scaffold	yes	map
LG1	4497962	4499298	1183	W	Contig69.151	18480	19816	+
LG1	4499299	4504351	1184	N	5053	scaffold	yes	map
LG1	4504352	4507274	1185	W	Contig69.152	3	2925	+
LG1	4507275	4507282	1186	N	8	scaffold	yes	map
LG1	4507283	4511999	1187	W	Contig69.152	3264	7980	+
LG1	4512000	4512288	1188	N	289	scaffold	yes	map
LG1	4512289	4518720	1189	W	Contig69.152	8069	14500	+
LG1	4518721	4518856	1190	N	136	scaffold	yes	map
LG1	4518857	4521887	1191	W	Contig69.152	14510	17540	+
LG1	4521888	4522116	1192	N	229	scaffold	yes	map
LG1	4522117	4522763	1193	W	Contig69.152	17549	18195	+
LG1	4522764	4522861	1194	N	98	scaffold	yes	map
LG1	4522862	4526732	1195	W	Contig69.152	18197	22067	+
LG1	4526733	4529670	1196	N	2938	scaffold	yes	map
LG1	4529671	4543064	1197	W	Contig69.152	26375	39768	+
LG1	4543065	4544091	1198	N	1027	scaffold	yes	map
LG1	4544092	4545606	1199	W	Contig69.154	1	1515	+
LG1	4545607	4548075	1200	N	2469	scaffold	yes	map
LG1	4548076	4558869	1201	W	Contig69.156	29	10822	+
LG1	4558870	4564141	1202	N	5272	scaffold	yes	map
LG1	4564142	4572921	1203	W	Contig69.158	60	8839	+
LG1	4572922	4572931	1204	N	10	scaffold	yes	map
LG1	4572932	4577624	1205	W	Contig69.159	17	4709	+
LG1	4577625	4577796	1206	N	172	scaffold	yes	map
LG1	4577797	4590969	1207	W	Contig69.159	4707	17879	+
LG1	4590970	4629994	1208	N	39025	scaffold	yes	map
LG1	4629995	4632175	1209	W	Contig69.161	1	2181	+
LG1	4632176	4632242	1210	N	67	scaffold	yes	map
LG1	4632243	4643375	1211	W	Contig69.162	1	11133	+
LG1	4643376	4643807	1212	N	432	scaffold	yes	map
LG1	4643808	4646514	1213	W	Contig69.162	11276	13982	+
LG1	4646515	4646544	1214	N	30	scaffold	yes	map
LG1	4646545	4649114	1215	W	Contig69.162	14209	16778	+
LG1	4649115	4649847	1216	N	733	scaffold	yes	map
LG1	4649848	4652436	1217	W	Contig69.163	196	2784	+
LG1	4652437	4652883	1218	N	447	scaffold	yes	map
LG1	4652884	4655641	1219	W	Contig69.163	2779	5536	+
LG1	4655642	4655914	1220	N	273	scaffold	yes	map
LG1	4655915	4658929	1221	W	Contig69.163	5655	8669	+
LG1	4658930	4658999	1222	N	70	scaffold	yes	map
LG1	4659000	4661914	1223	W	Contig69.163	8821	11735	+
LG1	4661915	4661921	1224	N	7	scaffold	yes	map
LG1	4661922	4665516	1225	W	Contig69.163	12221	15815	+
LG1	4665517	4699270	1226	N	33754	scaffold	yes	map
LG1	4699271	4702846	1227	W	Contig69.163	50007	53582	+
LG1	4702847	4703145	1228	N	299	scaffold	yes	map
LG1	4703146	4712159	1229	W	Contig69.163	53747	62760	+
LG1	4712160	4712163	1230	N	4	scaffold	yes	map
LG1	4712164	4717940	1231	W	Contig69.164	1	5777	+
LG1	4717941	4718168	1232	N	228	scaffold	yes	map
LG1	4718169	4719970	1233	W	Contig69.164	5825	7626	+
LG1	4719971	4720096	1234	N	126	scaffold	yes	map
LG1	4720097	4723637	1235	W	Contig69.164	8272	11812	+
LG1	4723638	4724603	1236	N	966	scaffold	yes	map
LG1	4724604	4726922	1237	W	Contig69.165	1	2319	+
LG1	4726923	4727543	1238	N	621	scaffold	yes	map
LG1	4727544	4733012	1239	W	Contig69.166	497	5965	+
LG1	4733013	4733022	1240	N	10	scaffold	yes	map
LG1	4733023	4735291	1241	W	Contig69.167	1	2269	+
LG1	4735292	4737528	1242	N	2237	scaffold	yes	map
LG1	4737529	4742533	1243	W	Contig69.168	2243	7247	+
LG1	4742534	4742987	1244	N	454	scaffold	yes	map
LG1	4742988	4745541	1245	W	Contig69.168	7443	9996	+
LG1	4745542	4745756	1246	N	215	scaffold	yes	map
LG1	4745757	4759049	1247	W	Contig69.168	9994	23286	+
LG1	4759050	4759053	1248	N	4	scaffold	yes	map
LG1	4759054	4760239	1249	W	Contig69.169	10	1195	+
LG1	4760240	4760253	1250	N	14	scaffold	yes	map
LG1	4760254	4773855	1251	W	Contig69.170	1	13602	+
LG1	4773856	4774084	1252	N	229	scaffold	yes	map
LG1	4774085	4783407	1253	W	Contig69.170	13602	22924	+
LG1	4783408	4783547	1254	N	140	scaffold	yes	map
LG1	4783548	4788776	1255	W	Contig69.170	22925	28153	+
LG1	4788777	4790770	1256	N	1994	scaffold	yes	map
LG1	4790771	4793344	1257	W	Contig69.170	31255	33828	+
LG1	4793345	4826853	1258	N	33509	scaffold	yes	map
LG1	4826854	4833308	1259	W	Contig69.172	56	6510	+
LG1	4833309	4833363	1260	N	55	scaffold	yes	map
LG1	4833364	4834207	1261	W	Contig69.173	1	844	+
LG1	4834208	4834217	1262	N	10	scaffold	yes	map
LG1	4834218	4835967	1263	W	Contig69.174	1	1750	+
LG1	4835968	4835970	1264	N	3	scaffold	yes	map
LG1	4835971	4840373	1265	W	Contig69.174	1961	6363	+
LG1	4840374	4842266	1266	N	1893	scaffold	yes	map
LG1	4842267	4843068	1267	W	Contig69.175	1	802	+
LG1	4843069	4843083	1268	N	15	scaffold	yes	map
LG1	4843084	4844137	1269	W	Contig69.175	1025	2078	+
LG1	4844138	4845589	1270	N	1452	scaffold	yes	map
LG1	4845590	4847994	1271	W	Contig69.177	103	2507	+
LG1	4847995	4848259	1272	N	265	scaffold	yes	map
LG1	4848260	4901726	1273	W	Contig69.178	4	53470	+
LG1	4901727	4904204	1274	N	2478	scaffold	yes	map
LG1	4904205	4907198	1275	W	Contig69.179	3689	6682	+
LG1	4907199	4907208	1276	N	10	scaffold	yes	map
LG1	4907209	4931425	1277	W	Contig69.180	17	24233	+
LG1	4931426	4935961	1278	N	4536	scaffold	yes	map
LG1	4935962	4937515	1279	W	Contig69.181	4038	5591	+
LG1	4937516	4938285	1280	N	770	scaffold	yes	map
LG1	4938286	4939445	1281	W	Contig69.182	1	1160	+
LG1	4939446	4939688	1282	N	243	scaffold	yes	map
LG1	4939689	4943357	1283	W	Contig69.183	1	3669	+
LG1	4943358	4943524	1284	N	167	scaffold	yes	map
LG1	4943525	4948854	1285	W	Contig69.183	3674	9003	+
LG1	4948855	4949012	1286	N	158	scaffold	yes	map
LG1	4949013	4956172	1287	W	Contig69.183	9028	16187	+
LG1	4956173	4956195	1288	N	23	scaffold	yes	map
LG1	4956196	4979100	1289	W	Contig69.183	16453	39357	+
LG1	4979101	4979420	1290	N	320	scaffold	yes	map
LG1	4979421	4986012	1291	W	Contig69.184	1	6592	+
LG1	4986013	4988542	1292	N	2530	scaffold	yes	map
LG1	4988543	4995584	1293	W	Contig69.185	150	7191	+
LG1	4995585	4995988	1294	N	404	scaffold	yes	map
LG1	4995989	5005192	1295	W	Contig69.185	7228	16431	+
LG1	5005193	5005933	1296	N	741	scaffold	yes	map
LG1	5005934	5012357	1297	W	Contig69.187	1	6424	+
LG1	5012358	5012633	1298	N	276	scaffold	yes	map
LG1	5012634	5015703	1299	W	Contig69.189	1	3070	+
LG1	5015704	5017343	1300	N	1640	scaffold	yes	map
LG1	5017344	5068951	1301	W	Contig69.190	1	51608	+
LG1	5068952	5069377	1302	N	426	scaffold	yes	map
LG1	5069378	5075976	1303	W	Contig69.190	53591	60189	+
LG1	5075977	5076170	1304	N	194	scaffold	yes	map
LG1	5076171	5079449	1305	W	Contig69.190	60166	63444	+
LG1	5079450	5079670	1306	N	221	scaffold	yes	map
LG1	5079671	5084280	1307	W	Contig69.190	63443	68052	+
LG1	5084281	5085024	1308	N	744	scaffold	yes	map
LG1	5085025	5092027	1309	W	Contig69.190	68053	75055	+
LG1	5092028	5092069	1310	N	42	scaffold	yes	map
LG1	5092070	5100307	1311	W	Contig69.191	65	8302	+
LG1	5100308	5109621	1312	N	9314	scaffold	yes	map
LG1	5109622	5117522	1313	W	Contig69.191	18280	26180	+
LG1	5117523	5117544	1314	N	22	scaffold	yes	map
LG1	5117545	5118578	1315	W	Contig69.192	141	1174	+
LG1	5118579	5118690	1316	N	112	scaffold	yes	map
LG1	5118691	5120583	1317	W	Contig160.103	35168	37060	+
LG1	5120584	5120741	1318	N	158	scaffold	yes	map
LG1	5120742	5122785	1319	W	Contig160.103	37060	39103	+
LG1	5122786	5122894	1320	N	109	scaffold	yes	map
LG1	5122895	5142698	1321	W	Contig160.103	15328	35131	-
LG1	5142699	5142705	1322	N	7	scaffold	yes	map
LG1	5142706	5157029	1323	W	Contig160.103	1	14324	-
LG1	5157030	5157544	1324	N	515	scaffold	yes	map
LG1	5157545	5159766	1325	W	Contig160.102	40375	42596	-
LG1	5159767	5159772	1326	N	6	scaffold	yes	map
LG1	5159773	5179677	1327	W	Contig160.102	20013	39917	-
LG1	5179678	5179771	1328	N	94	scaffold	yes	map
LG1	5179772	5186357	1329	W	Contig160.102	13426	20011	-
LG1	5186358	5186614	1330	N	257	scaffold	yes	map
LG1	5186615	5194724	1331	W	Contig160.102	4688	12797	-
LG1	5194725	5195055	1332	N	331	scaffold	yes	map
LG1	5195056	5199743	1333	W	Contig160.102	16	4703	-
LG1	5199744	5199766	1334	N	23	scaffold	yes	map
LG1	5199767	5204438	1335	W	Contig160.101	1	4672	-
LG1	5204439	5204848	1336	N	410	scaffold	yes	map
LG1	5204849	5207408	1337	W	Contig160.99	1	2560	-
LG1	5207409	5207693	1338	N	285	scaffold	yes	map
LG1	5207694	5219432	1339	W	Contig160.98	1	11739	-
LG1	5219433	5223444	1340	N	4012	scaffold	yes	map
LG1	5223445	5234324	1341	W	Contig160.97	61	10940	-
LG1	5234325	5234488	1342	N	164	scaffold	yes	map
LG1	5234489	5235851	1343	W	Contig160.96	5661	7023	-
LG1	5235852	5235855	1344	N	4	scaffold	yes	map
LG1	5235856	5241142	1345	W	Contig160.96	59	5345	-
LG1	5241143	5242125	1346	N	983	scaffold	yes	map
LG1	5242126	5243794	1347	W	Contig160.94	235	1903	-
LG1	5243795	5244184	1348	N	390	scaffold	yes	map
LG1	5244185	5252084	1349	W	Contig160.93	1	7900	-
LG1	5252085	5253010	1350	N	926	scaffold	yes	map
LG1	5253011	5257753	1351	W	Contig160.91	37585	42327	-
LG1	5257754	5257878	1352	N	125	scaffold	yes	map
LG1	5257879	5263699	1353	W	Contig160.91	31780	37600	-
LG1	5263700	5279048	1354	N	15349	scaffold	yes	map
LG1	5279049	5282283	1355	W	Contig160.91	12244	15478	-
LG1	5282284	5282932	1356	N	649	scaffold	yes	map
LG1	5282933	5286409	1357	W	Contig160.91	8350	11826	-
LG1	5286410	5301014	1358	N	14605	scaffold	yes	map
LG1	5301015	5304525	1359	W	Contig160.91	4837	8347	-
LG1	5304526	5304773	1360	N	248	scaffold	yes	map
LG1	5304774	5309609	1361	W	Contig160.91	1	4836	-
LG1	5309610	5309611	1362	N	2	scaffold	yes	map
LG1	5309612	5312583	1363	W	Contig160.90	36130	39101	-
LG1	5312584	5312601	1364	N	18	scaffold	yes	map
LG1	5312602	5319947	1365	W	Contig160.90	27857	35202	-
LG1	5319948	5328330	1366	N	8383	scaffold	yes	map
LG1	5328331	5347164	1367	W	Contig160.90	160	18993	-
LG1	5347165	5347186	1368	N	22	scaffold	yes	map
LG1	5347187	5348000	1369	W	Contig160.89	1	814	-
LG1	5348001	5356986	1370	N	8986	scaffold	yes	map
LG1	5356987	5371924	1371	W	Contig160.87	7204	22141	-
LG1	5371925	5372159	1372	N	235	scaffold	yes	map
LG1	5372160	5373205	1373	W	Contig160.87	4963	6008	-
LG1	5373206	5373607	1374	N	402	scaffold	yes	map
LG1	5373608	5378568	1375	W	Contig160.87	1	4961	-
LG1	5378569	5379026	1376	N	458	scaffold	yes	map
LG1	5379027	5388463	1377	W	Contig160.85	1707	11143	-
LG1	5388464	5388610	1378	N	147	scaffold	yes	map
LG1	5388611	5389706	1379	W	Contig160.85	7	1102	-
LG1	5389707	5389712	1380	N	6	scaffold	yes	map
LG1	5389713	5392100	1381	W	Contig160.84	29	2416	-
LG1	5392101	5392102	1382	N	2	scaffold	yes	map
LG1	5392103	5406143	1383	W	Contig160.83	29	14069	-
LG1	5406144	5406149	1384	N	6	scaffold	yes	map
LG1	5406150	5442850	1385	W	Contig160.82	18962	55662	-
LG1	5442851	5457186	1386	N	14336	scaffold	yes	map
LG1	5457187	5460951	1387	W	Contig160.82	1	3765	-
LG1	5460952	5460968	1388	N	17	scaffold	yes	map
LG1	5460969	5478072	1389	W	Contig160.81	1322	18425	-
LG1	5478073	5478078	1390	N	6	scaffold	yes	map
LG1	5478079	5486527	1391	W	Contig160.80	15989	24437	-
LG1	5486528	5487388	1392	N	861	scaffold	yes	map
LG1	5487389	5499030	1393	W	Contig160.80	4336	15977	-
LG1	5499031	5499160	1394	N	130	scaffold	yes	map
LG1	5499161	5503267	1395	W	Contig160.80	228	4334	-
LG1	5503268	5503534	1396	N	267	scaffold	yes	map
LG1	5503535	5504937	1397	W	Contig160.22	16	1418	+
LG1	5504938	5504942	1398	N	5	scaffold	yes	map
LG1	5504943	5508226	1399	W	Contig160.22	1533	4816	+
LG1	5508227	5508325	1400	N	99	scaffold	yes	map
LG1	5508326	5509219	1401	W	Contig160.22	4818	5711	+
LG1	5509220	5509486	1402	N	267	scaffold	yes	map
LG1	5509487	5512095	1403	W	Contig160.22	5872	8480	+
LG1	5512096	5517596	1404	N	5501	scaffold	yes	map
LG1	5517597	5543993	1405	W	Contig160.22	8491	34887	+
LG1	5543994	5544361	1406	N	368	scaffold	yes	map
LG1	5544362	5545580	1407	W	Contig160.22	35064	36282	+
LG1	5545581	5546583	1408	N	1003	scaffold	yes	map
LG1	5546584	5562687	1409	W	Contig160.22	36284	52387	+
LG1	5562688	5562931	1410	N	244	scaffold	yes	map
LG1	5562932	5567689	1411	W	Contig160.22	52417	57174	+
LG1	5567690	5570598	1412	N	2909	scaffold	yes	map
LG1	5570599	5571207	1413	W	Contig160.23	3075	3683	+
LG1	5571208	5571397	1414	N	190	scaffold	yes	map
LG1	5571398	5577191	1415	W	Contig160.23	3777	9570	+
LG1	5577192	5577196	1416	N	5	scaffold	yes	map
LG1	5577197	5584393	1417	W	Contig160.24	3	7199	+
LG1	5584394	5600274	1418	N	15881	scaffold	yes	map
LG1	5600275	5603055	1419	W	Contig160.25	15491	18271	+
LG1	5603056	5603165	1420	N	110	scaffold	yes	map
LG1	5603166	5603898	1421	W	Contig160.25	18279	19011	+
LG1	5603899	5612158	1422	N	8260	scaffold	yes	map
LG1	5612159	5614185	1423	W	Contig160.26	1	2027	+
LG1	5614186	5627934	1424	N	13749	scaffold	yes	map
LG1	5627935	5634114	1425	W	Contig160.27	1	6180	+
LG1	5634115	5634702	1426	N	588	scaffold	yes	map
LG1	5634703	5637484	1427	W	Contig160.27	6181	8962	+
LG1	5637485	5637809	1428	N	325	scaffold	yes	map
LG1	5637810	5644796	1429	W	Contig160.27	9243	16229	+
LG1	5644797	5645143	1430	N	347	scaffold	yes	map
LG1	5645144	5647328	1431	W	Contig160.27	16242	18426	+
LG1	5647329	5647454	1432	N	126	scaffold	yes	map
LG1	5647455	5651351	1433	W	Contig160.27	18426	22322	+
LG1	5651352	5651471	1434	N	120	scaffold	yes	map
LG1	5651472	5651943	1435	W	Contig160.27	22334	22805	+
LG1	5651944	5652100	1436	N	157	scaffold	yes	map
LG1	5652101	5666480	1437	W	Contig160.28	30	14409	+
LG1	5666481	5666777	1438	N	297	scaffold	yes	map
LG1	5666778	5673843	1439	W	Contig160.29	1	7066	+
LG1	5673844	5673854	1440	N	11	scaffold	yes	map
LG1	5673855	5674670	1441	W	Contig160.30	3	818	+
LG1	5674671	5674786	1442	N	116	scaffold	yes	map
LG1	5674787	5677688	1443	W	Contig160.30	811	3712	+
LG1	5677689	5679697	1444	N	2009	scaffold	yes	map
LG1	5679698	5693658	1445	W	Contig160.30	3704	17664	+
LG1	5693659	5693832	1446	N	174	scaffold	yes	map
LG1	5693833	5710161	1447	W	Contig160.30	17665	33993	+
LG1	5710162	5710340	1448	N	179	scaffold	yes	map
LG1	5710341	5723442	1449	W	Contig160.30	33993	47094	+
LG1	5723443	5723555	1450	N	113	scaffold	yes	map
LG1	5723556	5725799	1451	W	Contig160.30	47427	49670	+
LG1	5725800	5726583	1452	N	784	scaffold	yes	map
LG1	5726584	5728115	1453	W	Contig160.30	51154	52685	+
LG1	5728116	5773764	1454	N	45649	scaffold	yes	map
LG1	5773765	5779775	1455	W	Contig160.31	23	6033	+
LG1	5779776	5785046	1456	N	5271	scaffold	yes	map
LG1	5785047	5790677	1457	W	Contig160.33	5	5635	+
LG1	5790678	5792134	1458	N	1457	scaffold	yes	map
LG1	5792135	5829569	1459	W	Contig160.34	59	37493	+
LG1	5829570	5829574	1460	N	5	scaffold	yes	map
LG1	5829575	5833164	1461	W	Contig160.34	37676	41265	+
LG1	5833165	5847720	1462	N	14556	scaffold	yes	map
LG1	5847721	5854837	1463	W	Contig160.35	14424	21540	+
LG1	5854838	5855924	1464	N	1087	scaffold	yes	map
LG1	5855925	5864155	1465	W	Contig160.37	55	8285	+
LG1	5864156	5864200	1466	N	45	scaffold	yes	map
LG1	5864201	5882428	1467	W	Contig160.38	1	18228	+
LG1	5882429	5882432	1468	N	4	scaffold	yes	map
LG1	5882433	5884399	1469	W	Contig160.38	18387	20353	+
LG1	5884400	5884692	1470	N	293	scaffold	yes	map
LG1	5884693	5897245	1471	W	Contig160.40	1	12553	+
LG1	5897246	5897274	1472	N	29	scaffold	yes	map
LG1	5897275	5899411	1473	W	Contig160.40	12679	14815	+
LG1	5899412	5901100	1474	N	1689	scaffold	yes	map
LG1	5901101	5908879	1475	W	Contig160.41	3316	11094	+
LG1	5908880	5908886	1476	N	7	scaffold	yes	map
LG1	5908887	5912379	1477	W	Contig160.41	11403	14895	+
LG1	5912380	5912595	1478	N	216	scaffold	yes	map
LG1	5912596	5918137	1479	W	Contig160.41	15034	20575	+
LG1	5918138	5918141	1480	N	4	scaffold	yes	map
LG1	5918142	5934722	1481	W	Contig160.42	7	16587	+
LG1	5934723	5934748	1482	N	26	scaffold	yes	map
LG1	5934749	5939944	1483	W	Contig160.42	16888	22083	+
LG1	5939945	5940135	1484	N	191	scaffold	yes	map
LG1	5940136	5954292	1485	W	Contig160.43	1	14157	+
LG1	5954293	5954420	1486	N	128	scaffold	yes	map
LG1	5954421	5956934	1487	W	Contig160.43	14295	16808	+
LG1	5956935	5957143	1488	N	209	scaffold	yes	map
LG1	5957144	5958897	1489	W	Contig160.43	16833	18586	+
LG1	5958898	5962713	1490	N	3816	scaffold	yes	map
LG1	5962714	5980957	1491	W	Contig160.45	1	18244	+
LG1	5980958	5981168	1492	N	211	scaffold	yes	map
LG1	5981169	5986362	1493	W	Contig160.45	18247	23440	+
LG1	5986363	5986384	1494	N	22	scaffold	yes	map
LG1	5986385	5988522	1495	W	Contig160.45	23789	25926	+
LG1	5988523	5989633	1496	N	1111	scaffold	yes	map
LG1	5989634	6000432	1497	W	Contig160.45	26657	37455	+
LG1	6000433	6000434	1498	N	2	scaffold	yes	map
LG1	6000435	6009703	1499	W	Contig160.46	1	9269	+
LG1	6009704	6010104	1500	N	401	scaffold	yes	map
LG1	6010105	6013815	1501	W	Contig160.46	9285	12995	+
LG1	6013816	6013982	1502	N	167	scaffold	yes	map
LG1	6013983	6019787	1503	W	Contig160.46	12980	18784	+
LG1	6019788	6020166	1504	N	379	scaffold	yes	map
LG1	6020167	6026509	1505	W	Contig160.46	18789	25131	+
LG1	6026510	6028582	1506	N	2073	scaffold	yes	map
LG1	6028583	6033807	1507	W	Contig160.49	65	5289	+
LG1	6033808	6033819	1508	N	12	scaffold	yes	map
LG1	6033820	6035278	1509	W	Contig160.49	5894	7352	+
LG1	6035279	6040048	1510	N	4770	scaffold	yes	map
LG1	6040049	6045932	1511	W	Contig160.50	5082	10965	+
LG1	6045933	6045946	1512	N	14	scaffold	yes	map
LG1	6045947	6050491	1513	W	Contig160.51	59	4603	+
LG1	6050492	6050961	1514	N	470	scaffold	yes	map
LG1	6050962	6058108	1515	W	Contig160.51	4603	11749	+
LG1	6058109	6058236	1516	N	128	scaffold	yes	map
LG1	6058237	6065004	1517	W	Contig160.51	11749	18516	+
LG1	6065005	6065200	1518	N	196	scaffold	yes	map
LG1	6065201	6085339	1519	W	Contig160.51	18516	38654	+
LG1	6085340	6085511	1520	N	172	scaffold	yes	map
LG1	6085512	6104408	1521	W	Contig160.51	38626	57522	+
LG1	6104409	6107114	1522	N	2706	scaffold	yes	map
LG1	6107115	6110010	1523	W	Contig160.52	1119	4014	+
LG1	6110011	6165217	1524	N	55207	scaffold	yes	map
LG1	6165218	6183945	1525	W	Contig160.54	1	18728	+
LG1	6183946	6189557	1526	N	5612	scaffold	yes	map
LG1	6189558	6205935	1527	W	Contig160.55	5379	21756	+
LG1	6205936	6207301	1528	N	1366	scaffold	yes	map
LG1	6207302	6208231	1529	W	Contig2808.8	23	952	-
LG1	6208232	6209612	1530	N	1381	scaffold	yes	map
LG1	6209613	6211062	1531	W	Contig160.55	25557	27006	+
LG1	6211063	6211996	1532	N	934	scaffold	yes	map
LG1	6211997	6214714	1533	W	Contig160.55	28729	31446	+
LG1	6214715	6214819	1534	N	105	scaffold	yes	map
LG1	6214820	6221078	1535	W	Contig160.55	31441	37699	+
LG1	6221079	6221311	1536	N	233	scaffold	yes	map
LG1	6221312	6222851	1537	W	Contig160.55	37699	39238	+
LG1	6222852	6224268	1538	N	1417	scaffold	yes	map
LG1	6224269	6240462	1539	W	Contig160.57	257	16450	+
LG1	6240463	6258142	1540	N	17680	scaffold	yes	map
LG1	6258143	6260568	1541	W	Contig160.58	18062	20487	+
LG1	6260569	6261238	1542	N	670	scaffold	yes	map
LG1	6261239	6263825	1543	W	Contig160.58	20930	23516	+
LG1	6263826	6266878	1544	N	3053	scaffold	yes	map
LG1	6266879	6270503	1545	W	Contig160.58	26319	29943	+
LG1	6270504	6270696	1546	N	193	scaffold	yes	map
LG1	6270697	6292407	1547	W	Contig160.58	29928	51638	+
LG1	6292408	6300908	1548	N	8501	scaffold	yes	map
LG1	6300909	6302681	1549	W	Contig160.59	305	2077	+
LG1	6302682	6302685	1550	N	4	scaffold	yes	map
LG1	6302686	6304669	1551	W	Contig160.60	3	1986	+
LG1	6304670	6309532	1552	N	4863	scaffold	yes	map
LG1	6309533	6319035	1553	W	Contig160.61	5561	15063	+
LG1	6319036	6319042	1554	N	7	scaffold	yes	map
LG1	6319043	6323972	1555	W	Contig160.61	15595	20524	+
LG1	6323973	6323981	1556	N	9	scaffold	yes	map
LG1	6323982	6324897	1557	W	Contig160.62	1	916	+
LG1	6324898	6375819	1558	N	50922	scaffold	yes	map
LG1	6375820	6377000	1559	W	Contig160.66	1	1181	+
LG1	6377001	6377345	1560	N	345	scaffold	yes	map
LG1	6377346	6379159	1561	W	Contig160.68	13	1826	+
LG1	6379160	6380426	1562	N	1267	scaffold	yes	map
LG1	6380427	6382220	1563	W	Contig160.69	1	1794	+
LG1	6382221	6386135	1564	N	3915	scaffold	yes	map
LG1	6386136	6389279	1565	W	Contig160.72	1	3144	+
LG1	6389280	6389976	1566	N	697	scaffold	yes	map
LG1	6389977	6418684	1567	W	Contig160.72	3143	31850	+
LG1	6418685	6418938	1568	N	254	scaffold	yes	map
LG1	6418939	6422879	1569	W	Contig160.72	31817	35757	+
LG1	6422880	6422995	1570	N	116	scaffold	yes	map
LG1	6422996	6424962	1571	W	Contig160.72	35755	37721	+
LG1	6424963	6431625	1572	N	6663	scaffold	yes	map
LG1	6431626	6437789	1573	W	Contig160.72	44551	50714	+
LG1	6437790	6441038	1574	N	3249	scaffold	yes	map
LG1	6441039	6444629	1575	W	Contig160.74	1	3591	+
LG1	6444630	6445028	1576	N	399	scaffold	yes	map
LG1	6445029	6445729	1577	W	Contig160.74	4341	5041	+
LG1	6445730	6445748	1578	N	19	scaffold	yes	map
LG1	6445749	6448642	1579	W	Contig160.74	5614	8507	+
LG1	6448643	6449043	1580	N	401	scaffold	yes	map
LG1	6449044	6451854	1581	W	Contig160.75	341	3151	+
LG1	6451855	6451966	1582	N	112	scaffold	yes	map
LG1	6451967	6459489	1583	W	Contig160.75	3528	11050	+
LG1	6459490	6461668	1584	N	2179	scaffold	yes	map
LG1	6461669	6463941	1585	W	Contig160.76	1	2273	+
LG1	6463942	6463947	1586	N	6	scaffold	yes	map
LG1	6463948	6465730	1587	W	Contig160.77	428	2210	+
LG1	6465731	6466167	1588	N	437	scaffold	yes	map
LG1	6466168	6471632	1589	W	Contig160.77	2276	7740	+
LG1	6471633	6472043	1590	N	411	scaffold	yes	map
LG1	6472044	6475975	1591	W	Contig160.77	8333	12264	+
LG1	6475976	6481707	1592	N	5732	scaffold	yes	map
LG1	6481708	6484269	1593	W	Contig160.77	12264	14825	+
LG1	6484270	6484391	1594	N	122	scaffold	yes	map
LG1	6484392	6494486	1595	W	Contig160.77	14834	24928	+
LG1	6494487	6494535	1596	N	49	scaffold	yes	map
LG1	6494536	6501062	1597	W	Contig160.78	4	6530	+
LG1	6501063	6504574	1598	N	3512	scaffold	yes	map
LG1	6504575	6509959	1599	W	Contig160.78	9198	14582	+
LG1	6509960	6510058	1600	N	99	scaffold	yes	map
LG1	6510059	6512013	1601	W	Contig160.79	7	1961	+
LG1	6512014	6512362	1602	N	349	scaffold	yes	map
LG1	6512363	6519928	1603	W	Contig352.1	1	7566	+
LG1	6519929	6523809	1604	N	3881	scaffold	yes	map
LG1	6523810	6542111	1605	W	Contig352.1	11044	29345	+
LG1	6542112	6542714	1606	N	603	scaffold	yes	map
LG1	6542715	6544712	1607	W	Contig352.1	29347	31344	+
LG1	6544713	6547523	1608	N	2811	scaffold	yes	map
LG1	6547524	6550861	1609	W	Contig352.1	31572	34909	+
LG1	6550862	6550864	1610	N	3	scaffold	yes	map
LG1	6550865	6553906	1611	W	Contig352.1	35038	38079	+
LG1	6553907	6558272	1612	N	4366	scaffold	yes	map
LG1	6558273	6571076	1613	W	Contig352.3	879	13682	+
LG1	6571077	6571280	1614	N	204	scaffold	yes	map
LG1	6571281	6572808	1615	W	Contig352.3	13687	15214	+
LG1	6572809	6572973	1616	N	165	scaffold	yes	map
LG1	6572974	6574253	1617	W	Contig352.4	1	1280	+
LG1	6574254	6574840	1618	N	587	scaffold	yes	map
LG1	6574841	6576940	1619	W	Contig352.6	1	2100	+
LG1	6576941	6577292	1620	N	352	scaffold	yes	map
LG1	6577293	6583392	1621	W	Contig352.7	1	6100	+
LG1	6583393	6584881	1622	N	1489	scaffold	yes	map
LG1	6584882	6598075	1623	W	Contig352.8	33	13226	+
LG1	6598076	6598392	1624	N	317	scaffold	yes	map
LG1	6598393	6619353	1625	W	Contig352.8	13226	34186	+
LG1	6619354	6619380	1626	N	27	scaffold	yes	map
LG1	6619381	6624889	1627	W	Contig352.8	34613	40121	+
LG1	6624890	6627257	1628	N	2368	scaffold	yes	map
LG1	6627258	6633317	1629	W	Contig352.9	2038	8097	+
LG1	6633318	6633516	1630	N	199	scaffold	yes	map
LG1	6633517	6637487	1631	W	Contig352.9	8126	12096	+
LG1	6637488	6638189	1632	N	702	scaffold	yes	map
LG1	6638190	6649707	1633	W	Contig352.9	12614	24131	+
LG1	6649708	6657946	1634	N	8239	scaffold	yes	map
LG1	6657947	6664985	1635	W	Contig352.9	24138	31176	+
LG1	6664986	6664990	1636	N	5	scaffold	yes	map
LG1	6664991	6668652	1637	W	Contig352.9	31339	35000	+
LG1	6668653	6668757	1638	N	105	scaffold	yes	map
LG1	6668758	6674891	1639	W	Contig352.9	35164	41297	+
LG1	6674892	6674897	1640	N	6	scaffold	yes	map
LG1	6674898	6676831	1641	W	Contig352.9	41512	43445	+
LG1	6676832	6677016	1642	N	185	scaffold	yes	map
LG1	6677017	6684058	1643	W	Contig352.9	43451	50492	+
LG1	6684059	6685010	1644	N	952	scaffold	yes	map
LG1	6685011	6687172	1645	W	Contig352.9	51853	54014	+
LG1	6687173	6687908	1646	N	736	scaffold	yes	map
LG1	6687909	6693271	1647	W	Contig352.9	54013	59375	+
LG1	6693272	6700185	1648	N	6914	scaffold	yes	map
LG1	6700186	6712661	1649	W	Contig352.10	6467	18942	+
LG1	6712662	6720124	1650	N	7463	scaffold	yes	map
LG1	6720125	6732192	1651	W	Contig352.11	1	12068	+
LG1	6732193	6732332	1652	N	140	scaffold	yes	map
LG1	6732333	6757469	1653	W	Contig352.11	12156	37292	+
LG1	6757470	6757673	1654	N	204	scaffold	yes	map
LG1	6757674	6760456	1655	W	Contig352.11	37293	40075	+
LG1	6760457	6760950	1656	N	494	scaffold	yes	map
LG1	6760951	6762054	1657	W	Contig352.12	1	1104	+
LG1	6762055	6762260	1658	N	206	scaffold	yes	map
LG1	6762261	6770170	1659	W	Contig352.12	1284	9193	+
LG1	6770171	6770320	1660	N	150	scaffold	yes	map
LG1	6770321	6790070	1661	W	Contig352.12	9193	28942	+
LG1	6790071	6790130	1662	N	60	scaffold	yes	map
LG1	6790131	6792754	1663	W	Contig352.13	1	2624	+
LG1	6792755	6792962	1664	N	208	scaffold	yes	map
LG1	6792963	6799352	1665	W	Contig352.13	2633	9022	+
LG1	6799353	6799618	1666	N	266	scaffold	yes	map
LG1	6799619	6818634	1667	W	Contig352.13	9544	28559	+
LG1	6818635	6818780	1668	N	146	scaffold	yes	map
LG1	6818781	6829526	1669	W	Contig76266.1	1	10746	+
LG1	6829527	6829805	1670	N	279	scaffold	yes	map
LG1	6829806	6831419	1671	W	Contig5122.1	138	1751	+
LG1	6831420	6831524	1672	N	105	scaffold	yes	map
LG1	6831525	6834484	1673	W	Contig736.1	1	2960	+
LG1	6834485	6834584	1674	N	100	scaffold	yes	map
LG1	6834585	6841370	1675	W	Contig736.1	2962	9747	+
LG1	6841371	6841377	1676	N	7	scaffold	yes	map
LG1	6841378	6848103	1677	W	Contig736.2	1	6726	+
LG1	6848104	6848108	1678	N	5	scaffold	yes	map
LG1	6848109	6852488	1679	W	Contig736.2	6906	11285	+
LG1	6852489	6852728	1680	N	240	scaffold	yes	map
LG1	6852729	6857982	1681	W	Contig736.2	11340	16593	+
LG1	6857983	6858169	1682	N	187	scaffold	yes	map
LG1	6858170	6876540	1683	W	Contig736.2	16591	34961	+
LG1	6876541	6877133	1684	N	593	scaffold	yes	map
LG1	6877134	6888498	1685	W	Contig736.2	34958	46322	+
LG1	6888499	6888826	1686	N	328	scaffold	yes	map
LG1	6888827	6889610	1687	W	Contig736.4	58	841	+
LG1	6889611	6889802	1688	N	192	scaffold	yes	map
LG1	6889803	6895350	1689	W	Contig28.94	1	5548	-
LG1	6895351	6895636	1690	N	286	scaffold	yes	map
LG1	6895637	6907597	1691	W	Contig28.93	14603	26563	-
LG1	6907598	6915917	1692	N	8320	scaffold	yes	map
LG1	6915918	6921756	1693	W	Contig28.93	1	5839	-
LG1	6921757	6921981	1694	N	225	scaffold	yes	map
LG1	6921982	6927242	1695	W	Contig28.92	7781	13041	-
LG1	6927243	6928783	1696	N	1541	scaffold	yes	map
LG1	6928784	6936442	1697	W	Contig28.92	1	7659	-
LG1	6936443	6950322	1698	N	13880	scaffold	yes	map
LG1	6950323	6968130	1699	W	Contig28.90	19039	36846	-
LG1	6968131	6971511	1700	N	3381	scaffold	yes	map
LG1	6971512	6987589	1701	W	Contig28.90	2960	19037	-
LG1	6987590	6987704	1702	N	115	scaffold	yes	map
LG1	6987705	6990628	1703	W	Contig28.90	19	2942	-
LG1	6990629	6990635	1704	N	7	scaffold	yes	map
LG1	6990636	6994791	1705	W	Contig28.89	46900	51055	-
LG1	6994792	6994966	1706	N	175	scaffold	yes	map
LG1	6994967	6998823	1707	W	Contig28.89	43043	46899	-
LG1	6998824	6999117	1708	N	294	scaffold	yes	map
LG1	6999118	7034981	1709	W	Contig28.89	7194	43057	-
LG1	7034982	7035168	1710	N	187	scaffold	yes	map
LG1	7035169	7042370	1711	W	Contig28.89	1	7202	-
LG1	7042371	7043268	1712	N	898	scaffold	yes	map
LG1	7043269	7044259	1713	W	Contig28.88	1	991	-
LG1	7044260	7052994	1714	N	8735	scaffold	yes	map
LG1	7052995	7057569	1715	W	Contig28.87	1319	5893	-
LG1	7057570	7057571	1716	N	2	scaffold	yes	map
LG1	7057572	7058541	1717	W	Contig28.87	1	970	-
LG1	7058542	7058557	1718	N	16	scaffold	yes	map
LG1	7058558	7066715	1719	W	Contig28.86	1	8158	-
LG1	7066716	7067041	1720	N	326	scaffold	yes	map
LG1	7067042	7087780	1721	W	Contig28.85	24	20762	-
LG1	7087781	7087934	1722	N	154	scaffold	yes	map
LG1	7087935	7094388	1723	W	Contig28.84	28923	35376	-
LG1	7094389	7094425	1724	N	37	scaffold	yes	map
LG1	7094426	7107652	1725	W	Contig28.84	15520	28746	-
LG1	7107653	7107719	1726	N	67	scaffold	yes	map
LG1	7107720	7115009	1727	W	Contig28.84	8235	15524	-
LG1	7115010	7123453	1728	N	8444	scaffold	yes	map
LG1	7123454	7131361	1729	W	Contig28.83	14139	22046	-
LG1	7131362	7131471	1730	N	110	scaffold	yes	map
LG1	7131472	7134007	1731	W	Contig28.83	11602	14137	-
LG1	7134008	7134095	1732	N	88	scaffold	yes	map
LG1	7134096	7136670	1733	W	Contig28.83	9050	11624	-
LG1	7136671	7150365	1734	N	13695	scaffold	yes	map
LG1	7150366	7153757	1735	W	Contig28.82	1	3392	-
LG1	7153758	7154390	1736	N	633	scaffold	yes	map
LG1	7154391	7166436	1737	W	Contig28.80	41276	53321	-
LG1	7166437	7166642	1738	N	206	scaffold	yes	map
LG1	7166643	7169573	1739	W	Contig28.80	38345	41275	-
LG1	7169574	7169680	1740	N	107	scaffold	yes	map
LG1	7169681	7192430	1741	W	Contig28.80	15596	38345	-
LG1	7192431	7195768	1742	N	3338	scaffold	yes	map
LG1	7195769	7208092	1743	W	Contig28.80	3270	15593	-
LG1	7208093	7208665	1744	N	573	scaffold	yes	map
LG1	7208666	7211578	1745	W	Contig28.80	1	2913	-
LG1	7211579	7213905	1746	N	2327	scaffold	yes	map
LG1	7213906	7225553	1747	W	Contig28.79	65013	76660	-
LG1	7225554	7226250	1748	N	697	scaffold	yes	map
LG1	7226251	7228632	1749	W	Contig28.79	62308	64689	-
LG1	7228633	7228810	1750	N	178	scaffold	yes	map
LG1	7228811	7237104	1751	W	Contig28.79	53973	62266	-
LG1	7237105	7237341	1752	N	237	scaffold	yes	map
LG1	7237342	7278062	1753	W	Contig28.79	13267	53987	-
LG1	7278063	7278925	1754	N	863	scaffold	yes	map
LG1	7278926	7286695	1755	W	Contig28.79	4565	12334	-
LG1	7286696	7287022	1756	N	327	scaffold	yes	map
LG1	7287023	7288001	1757	W	Contig28.79	3562	4540	-
LG1	7288002	7288023	1758	N	22	scaffold	yes	map
LG1	7288024	7290306	1759	W	Contig28.79	1046	3328	-
LG1	7290307	7290575	1760	N	269	scaffold	yes	map
LG1	7290576	7291594	1761	W	Contig28.79	1	1019	-
LG1	7291595	7291712	1762	N	118	scaffold	yes	map
LG1	7291713	7304848	1763	W	Contig28.78	8592	21727	-
LG1	7304849	7305309	1764	N	461	scaffold	yes	map
LG1	7305310	7313908	1765	W	Contig28.78	1	8599	-
LG1	7313909	7327703	1766	N	13795	scaffold	yes	map
LG1	7327704	7340765	1767	W	Contig28.77	10491	23552	-
LG1	7340766	7340772	1768	N	7	scaffold	yes	map
LG1	7340773	7351093	1769	W	Contig28.77	1	10321	-
LG1	7351094	7351282	1770	N	189	scaffold	yes	map
LG1	7351283	7370341	1771	W	Contig28.76	4020	23078	-
LG1	7370342	7371826	1772	N	1485	scaffold	yes	map
LG1	7371827	7374680	1773	W	Contig28.76	1	2854	-
LG1	7374681	7376528	1774	N	1848	scaffold	yes	map
LG1	7376529	7379598	1775	W	Contig28.75	5573	8642	-
LG1	7379599	7380027	1776	N	429	scaffold	yes	map
LG1	7380028	7381014	1777	W	Contig28.75	4586	5572	-
LG1	7381015	7381260	1778	N	246	scaffold	yes	map
LG1	7381261	7382642	1779	W	Contig28.75	3204	4585	-
LG1	7382643	7382665	1780	N	23	scaffold	yes	map
LG1	7382666	7383255	1781	W	Contig28.75	2224	2813	-
LG1	7383256	7383614	1782	N	359	scaffold	yes	map
LG1	7383615	7385615	1783	W	Contig28.75	45	2045	-
LG1	7385616	7386226	1784	N	611	scaffold	yes	map
LG1	7386227	7387444	1785	W	Contig28.74	1	1218	-
LG1	7387445	7397580	1786	N	10136	scaffold	yes	map
LG1	7397581	7401138	1787	W	Contig28.73	1874	5431	-
LG1	7401139	7401369	1788	N	231	scaffold	yes	map
LG1	7401370	7401974	1789	W	Contig28.73	1269	1873	-
LG1	7401975	7410558	1790	N	8584	scaffold	yes	map
LG1	7410559	7414411	1791	W	Contig28.72	44	3896	-
LG1	7414412	7415346	1792	N	935	scaffold	yes	map
LG1	7415347	7434226	1793	W	Contig28.71	12794	31673	-
LG1	7434227	7434554	1794	N	328	scaffold	yes	map
LG1	7434555	7446947	1795	W	Contig28.71	1	12393	-
LG1	7446948	7446958	1796	N	11	scaffold	yes	map
LG1	7446959	7448448	1797	W	Contig28.70	1	1490	-
LG1	7448449	7448476	1798	N	28	scaffold	yes	map
LG1	7448477	7483224	1799	W	Contig28.69	128	34875	-
LG1	7483225	7483339	1800	N	115	scaffold	yes	map
LG1	7483340	7493269	1801	W	Contig28.68	1	9930	-
LG1	7493270	7493397	1802	N	128	scaffold	yes	map
LG1	7493398	7497407	1803	W	Contig28.67	20616	24625	-
LG1	7497408	7497596	1804	N	189	scaffold	yes	map
LG1	7497597	7501033	1805	W	Contig28.67	17120	20556	-
LG1	7501034	7501341	1806	N	308	scaffold	yes	map
LG1	7501342	7503724	1807	W	Contig28.67	14743	17125	-
LG1	7503725	7503857	1808	N	133	scaffold	yes	map
LG1	7503858	7508539	1809	W	Contig28.67	10062	14743	-
LG1	7508540	7508670	1810	N	131	scaffold	yes	map
LG1	7508671	7517043	1811	W	Contig28.67	1680	10052	-
LG1	7517044	7520289	1812	N	3246	scaffold	yes	map
LG1	7520290	7521740	1813	W	Contig28.64	9	1459	-
LG1	7521741	7537539	1814	N	15799	scaffold	yes	map
LG1	7537540	7539930	1815	W	Contig28.63	109	2499	-
LG1	7539931	7541266	1816	N	1336	scaffold	yes	map
LG1	7541267	7552778	1817	W	Contig28.62	12871	24382	-
LG1	7552779	7552917	1818	N	139	scaffold	yes	map
LG1	7552918	7565741	1819	W	Contig28.62	46	12869	-
LG1	7565742	7566001	1820	N	260	scaffold	yes	map
LG1	7566002	7574614	1821	W	Contig28.61	68226	76838	-
LG1	7574615	7574777	1822	N	163	scaffold	yes	map
LG1	7574778	7585122	1823	W	Contig28.61	57852	68196	-
LG1	7585123	7585233	1824	N	111	scaffold	yes	map
LG1	7585234	7589583	1825	W	Contig28.61	53395	57744	-
LG1	7589584	7589791	1826	N	208	scaffold	yes	map
LG1	7589792	7602258	1827	W	Contig28.61	40947	53413	-
LG1	7602259	7603377	1828	N	1119	scaffold	yes	map
LG1	7603378	7633099	1829	W	Contig28.61	11214	40935	-
LG1	7633100	7637778	1830	N	4679	scaffold	yes	map
LG1	7637779	7643811	1831	W	Contig28.61	1	6033	-
LG1	7643812	7644284	1832	N	473	scaffold	yes	map
LG1	7644285	7646158	1833	W	Contig28.60	1	1874	-
LG1	7646159	7672908	1834	N	26750	scaffold	yes	map
LG1	7672909	7682486	1835	W	Contig28.59	1	9578	-
LG1	7682487	7683306	1836	N	820	scaffold	yes	map
LG1	7683307	7684270	1837	W	Contig28.57	9850	10813	-
LG1	7684271	7684546	1838	N	276	scaffold	yes	map
LG1	7684547	7690006	1839	W	Contig28.57	4335	9794	-
LG1	7690007	7690289	1840	N	283	scaffold	yes	map
LG1	7690290	7694635	1841	W	Contig28.57	1	4346	-
LG1	7694636	7694642	1842	N	7	scaffold	yes	map
LG1	7694643	7695829	1843	W	Contig28.56	1	1187	-
LG1	7695830	7697242	1844	N	1413	scaffold	yes	map
LG1	7697243	7697887	1845	W	Contig28.55	8	652	-
LG1	7697888	7698486	1846	N	599	scaffold	yes	map
LG1	7698487	7706952	1847	W	Contig28.53	1	8466	-
LG1	7706953	7715176	1848	N	8224	scaffold	yes	map
LG1	7715177	7722968	1849	W	Contig28.52	1	7792	-
LG1	7722969	7723028	1850	N	60	scaffold	yes	map
LG1	7723029	7743419	1851	W	Contig28.51	1	20391	-
LG1	7743420	7743654	1852	N	235	scaffold	yes	map
LG1	7743655	7754265	1853	W	Contig28.49	13	10623	-
LG1	7754266	7754312	1854	N	47	scaffold	yes	map
LG1	7754313	7757993	1855	W	Contig28.48	1	3681	-
LG1	7757994	7758555	1856	N	562	scaffold	yes	map
LG1	7758556	7760672	1857	W	Contig28.47	1	2117	-
LG1	7760673	7760687	1858	N	15	scaffold	yes	map
LG1	7760688	7770120	1859	W	Contig28.46	69519	78951	-
LG1	7770121	7770230	1860	N	110	scaffold	yes	map
LG1	7770231	7787966	1861	W	Contig28.46	51786	69521	-
LG1	7787967	7788095	1862	N	129	scaffold	yes	map
LG1	7788096	7788623	1863	W	Contig28.46	51259	51786	-
LG1	7788624	7789108	1864	N	485	scaffold	yes	map
LG1	7789109	7839777	1865	W	Contig28.46	568	51236	-
LG1	7839778	7840239	1866	N	462	scaffold	yes	map
LG1	7840240	7853350	1867	W	Contig28.45	1	13111	-
LG1	7853351	7853360	1868	N	10	scaffold	yes	map
LG1	7853361	7856713	1869	W	Contig28.44	48155	51507	-
LG1	7856714	7859993	1870	N	3280	scaffold	yes	map
LG1	7859994	7874141	1871	W	Contig28.44	31757	45904	-
LG1	7874142	7874163	1872	N	22	scaffold	yes	map
LG1	7874164	7882711	1873	W	Contig28.44	22969	31516	-
LG1	7882712	7882999	1874	N	288	scaffold	yes	map
LG1	7883000	7885354	1875	W	Contig28.44	20614	22968	-
LG1	7885355	7886835	1876	N	1481	scaffold	yes	map
LG1	7886836	7890144	1877	W	Contig28.44	17117	20425	-
LG1	7890145	7890419	1878	N	275	scaffold	yes	map
LG1	7890420	7907450	1879	W	Contig28.44	1	17031	-
LG1	7907451	7907708	1880	N	258	scaffold	yes	map
LG1	7907709	7927851	1881	W	Contig28.43	31775	51917	-
LG1	7927852	7928220	1882	N	369	scaffold	yes	map
LG1	7928221	7931947	1883	W	Contig28.43	28049	31775	-
LG1	7931948	7932136	1884	N	189	scaffold	yes	map
LG1	7932137	7936035	1885	W	Contig28.43	24119	28017	-
LG1	7936036	7936145	1886	N	110	scaffold	yes	map
LG1	7936146	7937179	1887	W	Contig28.43	23077	24110	-
LG1	7937180	7948660	1888	N	11481	scaffold	yes	map
LG1	7948661	7959740	1889	W	Contig28.43	5	11084	-
LG1	7959741	7961302	1890	N	1562	scaffold	yes	map
LG1	7961303	7968185	1891	W	Contig28.42	28464	35346	-
LG1	7968186	7968937	1892	N	752	scaffold	yes	map
LG1	7968938	7982300	1893	W	Contig28.42	14411	27773	-
LG1	7982301	7982811	1894	N	511	scaffold	yes	map
LG1	7982812	7985506	1895	W	Contig28.42	11564	14258	-
LG1	7985507	7986352	1896	N	846	scaffold	yes	map
LG1	7986353	7997858	1897	W	Contig28.42	1	11506	-
LG1	7997859	7997994	1898	N	136	scaffold	yes	map
LG1	7997995	8015773	1899	W	Contig28.41	34859	52637	-
LG1	8015774	8015886	1900	N	113	scaffold	yes	map
LG1	8015887	8019593	1901	W	Contig28.41	31148	34854	-
LG1	8019594	8019699	1902	N	106	scaffold	yes	map
LG1	8019700	8028882	1903	W	Contig28.41	21990	31172	-
LG1	8028883	8033011	1904	N	4129	scaffold	yes	map
LG1	8033012	8039995	1905	W	Contig28.41	10485	17468	-
LG1	8039996	8040111	1906	N	116	scaffold	yes	map
LG1	8040112	8050622	1907	W	Contig28.41	1	10511	-
LG1	8050623	8051018	1908	N	396	scaffold	yes	map
LG1	8051019	8060427	1909	W	Contig28.40	50689	60097	-
LG1	8060428	8060595	1910	N	168	scaffold	yes	map
LG1	8060596	8067379	1911	W	Contig28.40	43906	50689	-
LG1	8067380	8067629	1912	N	250	scaffold	yes	map
LG1	8067630	8090513	1913	W	Contig28.40	21038	43921	-
LG1	8090514	8091507	1914	N	994	scaffold	yes	map
LG1	8091508	8102098	1915	W	Contig28.40	10471	21061	-
LG1	8102099	8102215	1916	N	117	scaffold	yes	map
LG1	8102216	8112683	1917	W	Contig28.40	1	10468	-
LG1	8112684	8137749	1918	N	25066	scaffold	yes	map
LG1	8137750	8187047	1919	W	Contig28.39	16602	65899	-
LG1	8187048	8187238	1920	N	191	scaffold	yes	map
LG1	8187239	8203823	1921	W	Contig28.39	18	16602	-
LG1	8203824	8203876	1922	N	53	scaffold	yes	map
LG1	8203877	8216194	1923	W	Contig28.38	23355	35672	-
LG1	8216195	8218880	1924	N	2686	scaffold	yes	map
LG1	8218881	8235063	1925	W	Contig28.38	6682	22864	-
LG1	8235064	8235559	1926	N	496	scaffold	yes	map
LG1	8235560	8240215	1927	W	Contig28.38	2029	6684	-
LG1	8240216	8240605	1928	N	390	scaffold	yes	map
LG1	8240606	8242476	1929	W	Contig28.38	158	2028	-
LG1	8242477	8289979	1930	N	47503	scaffold	yes	map
LG1	8289980	8299165	1931	W	Contig28.37	9330	18515	-
LG1	8299166	8299370	1932	N	205	scaffold	yes	map
LG1	8299371	8308752	1933	W	Contig28.37	11	9392	-
LG1	8308753	8308794	1934	N	42	scaffold	yes	map
LG1	8308795	8335511	1935	W	Contig28.36	24422	51138	-
LG1	8335512	8346055	1936	N	10544	scaffold	yes	map
LG1	8346056	8358722	1937	W	Contig28.36	853	13519	-
LG1	8358723	8361378	1938	N	2656	scaffold	yes	map
LG1	8361379	8368824	1939	W	Contig28.35	9013	16458	-
LG1	8368825	8368829	1940	N	5	scaffold	yes	map
LG1	8368830	8370486	1941	W	Contig28.35	7170	8826	-
LG1	8370487	8371058	1942	N	572	scaffold	yes	map
LG1	8371059	8371888	1943	W	Contig28.35	6294	7123	-
LG1	8371889	8374400	1944	N	2512	scaffold	yes	map
LG1	8374401	8380694	1945	W	Contig28.35	1	6294	-
LG1	8380695	8380965	1946	N	271	scaffold	yes	map
LG1	8380966	8390180	1947	W	Contig28.33	41768	50982	-
LG1	8390181	8390395	1948	N	215	scaffold	yes	map
LG1	8390396	8408364	1949	W	Contig28.33	23799	41767	-
LG1	8408365	8411474	1950	N	3110	scaffold	yes	map
LG1	8411475	8416686	1951	W	Contig28.33	16919	22130	-
LG1	8416687	8416692	1952	N	6	scaffold	yes	map
LG1	8416693	8433324	1953	W	Contig28.33	10	16641	-
LG1	8433325	8433329	1954	N	5	scaffold	yes	map
LG1	8433330	8469158	1955	W	Contig28.32	1	35829	-
LG1	8469159	8474250	1956	N	5092	scaffold	yes	map
LG1	8474251	8480415	1957	W	Contig28.31	48585	54749	-
LG1	8480416	8480437	1958	N	22	scaffold	yes	map
LG1	8480438	8500107	1959	W	Contig28.31	28788	48457	-
LG1	8500108	8512002	1960	N	11895	scaffold	yes	map
LG1	8512003	8513513	1961	W	Contig28.31	25854	27364	-
LG1	8513514	8513526	1962	N	13	scaffold	yes	map
LG1	8513527	8520122	1963	W	Contig28.31	19057	25652	-
LG1	8520123	8520746	1964	N	624	scaffold	yes	map
LG1	8520747	8526983	1965	W	Contig28.31	12809	19045	-
LG1	8526984	8527313	1966	N	330	scaffold	yes	map
LG1	8527314	8528650	1967	W	Contig28.31	11483	12819	-
LG1	8528651	8529278	1968	N	628	scaffold	yes	map
LG1	8529279	8536800	1969	W	Contig28.31	3420	10941	-
LG1	8536801	8539992	1970	N	3192	scaffold	yes	map
LG1	8539993	8545800	1971	W	Contig28.30	20854	26661	-
LG1	8545801	8546077	1972	N	277	scaffold	yes	map
LG1	8546078	8558128	1973	W	Contig28.30	8800	20850	-
LG1	8558129	8558150	1974	N	22	scaffold	yes	map
LG1	8558151	8560337	1975	W	Contig28.30	6390	8576	-
LG1	8560338	8560702	1976	N	365	scaffold	yes	map
LG1	8560703	8567055	1977	W	Contig28.30	1	6353	-
LG1	8567056	8567343	1978	N	288	scaffold	yes	map
LG1	8567344	8575924	1979	W	Contig28.29	44899	53479	-
LG1	8575925	8576108	1980	N	184	scaffold	yes	map
LG1	8576109	8580157	1981	W	Contig28.29	40850	44898	-
LG1	8580158	8580364	1982	N	207	scaffold	yes	map
LG1	8580365	8586125	1983	W	Contig28.29	35097	40857	-
LG1	8586126	8586461	1984	N	336	scaffold	yes	map
LG1	8586462	8593589	1985	W	Contig28.29	27900	35027	-
LG1	8593590	8593800	1986	N	211	scaffold	yes	map
LG1	8593801	8619821	1987	W	Contig28.29	1865	27885	-
LG1	8619822	8620432	1988	N	611	scaffold	yes	map
LG1	8620433	8621682	1989	W	Contig28.29	1	1250	-
LG1	8621683	8622193	1990	N	511	scaffold	yes	map
LG1	8622194	8622833	1991	W	Contig28.28	1	640	-
LG1	8622834	8623351	1992	N	518	scaffold	yes	map
LG1	8623352	8633207	1993	W	Contig28.27	1	9856	-
LG1	8633208	8637494	1994	N	4287	scaffold	yes	map
LG1	8637495	8640649	1995	W	Contig28.24	1	3155	-
LG1	8640650	8647788	1996	N	7139	scaffold	yes	map
LG1	8647789	8648550	1997	W	Contig28.22	1	762	-
LG1	8648551	8650898	1998	N	2348	scaffold	yes	map
LG1	8650899	8651685	1999	W	Contig28.19	160	946	-
LG1	8651686	8651908	2000	N	223	scaffold	yes	map
[truncated: 214,496 more rows]
